# Supplementary material for: Identification of two genomic cryptotypes of Plasmodium malariae in Africa
Source: PLoS Negl Trop Dis. 2026 Jul 15;20(7):e0014176. doi: 10.1371/journal.pntd.0014176 (PMC13387610; doi:10.1371/journal.pntd.0014176)
Supplement: S1 Table — The NCBI SSR-ID, bioproject, biosample, and source are indicated for each sample. When available, the latitude and longitude are specified. NA, information not available. The QC column indicates whether samples successfully passed the quality control (QC) and were included in the final dataset for analyses. For samples that did not pass the QC, the reasons are listed in the “QC_reasons” column as follows: “Missing_data” for samples with >75% missing data, “Co-infection” for samples removed due to multi-clonal infections, and “IBD” for samples that are related to those kept in the analysis dataset. For additional details, please refer to the Materials and Methods section and S1 Fig. (XLSX) [file pntd.0014176.s010.xlsx]

## Sheet: S1 Table
Name	Species	Host	Accession number	Biosample	Bioproject	Country	Region	Collection date	Lattitude	Longitude	Source	QC	QC_reasons	% of genome ≥ 1X	% of genome ≥ 5X	% of genome ≥ 10X	% of genome ≥ 30X	Median coverage (X)	Mean coverage (X)	FWS/homozygosity
ACO259	P. brasilianum	Cebus versicolor	SRR31345045	SAMN44048322	PRJNA1168452	Colombia		Mar-17	6.716667	-74.15	This study	Out	Co-infection	95.3	76.7	54.8	2026-09-15	11	2026-08-21	0.84421827
ACO402	P. brasilianum	Aotus griseimembra	SRR31345046	SAMN44048323	PRJNA1168452	Colombia		Jan-18	6.716667	-74.15	This study	Out	IBD	94.5	72.6	48.4	2026-08-10	9	2026-08-16	0.8863992638
PM_BRA_007	P. malariae	Homo sapiens	ERS20919649	SAMEA115959734	PRJEB75553	Brazil	Juquitiba SP				Ibrahim et al, 2024 (https://doi.org/10.1038/s41467-024-55102-3)	Pass	Pass	2026-08-01	0.8	0.6	0.3	0	2026-06-07	0.94579123
ACO404	P. brasilianum	Alouatta seniculus	SRR31345064	SAMN44048325	PRJNA1168452	Colombia		Jan-18	6.716667	-74.15	This study	Out	IBD	95.9	77.7	54.6	2026-02-13	11	2026-01-18	0.8930585873
GA01	P. malariae-like	Pan troglodytes	ERS1452911	SAMEA4553732	PRJEB13344	Gabon					Rutledge et al (https://doi.org/10.1038/nature21038)	Pass	Pass	83.3	73.8	45.1	2026-06-02	9	2026-09-09	0.9959071133
ASE109	P. brasilianum	Alouatta macconnelli	SRR31345001	SAMN44048327	PRJNA1168452	French Guiana					This study	Out	Missing_data	0.6	0.2	0.1	0	0	2026-01-01	NA
ASE117	P. brasilianum	Alouatta macconnelli	SRR31345014	SAMN44048328	PRJNA1168452	French Guiana					This study	Out	Missing_data	0.3	0.1	0	0	0	0	NA
ASE31	P. brasilianum	Alouatta macconnelli	SRR31344981	SAMN44048329	PRJNA1168452	French Guiana					This study	Out	Missing_data	0.5	0.1	0	0	0	0.6	NA
ASE44	P. brasilianum	Alouatta macconnelli	SRR31344990	SAMN44048330	PRJNA1168452	French Guiana					This study	Out	Missing_data	0.5	0.1	0.1	0	0	0.1	NA
ASE60	P. brasilianum	Alouatta macconnelli	SRR31345008	SAMN44048331	PRJNA1168452	French Guiana					This study	Out	Missing_data	1	0.2	0.1	0	0	0.3	NA
ASE70	P. brasilianum	Alouatta macconnelli	SRR31345047	SAMN44048332	PRJNA1168452	French Guiana					This study	Out	Missing_data	0.8	0.2	0.1	0	0	0.2	NA
ASE79	P. brasilianum	Alouatta macconnelli	SRR31345048	SAMN44048333	PRJNA1168452	French Guiana					This study	Out	Missing_data	2026-04-02	0.9	0.5	0.2	0	0.3	NA
ASE90	P. brasilianum	Alouatta macconnelli	SRR31345049	SAMN44048334	PRJNA1168452	French Guiana					This study	Out	Missing_data	0.7	0.2	0.1	0	0	0.7	NA
ASE92	P. brasilianum	Alouatta macconnelli	SRR31345050	SAMN44048335	PRJNA1168452	French Guiana					This study	Out	Missing_data	0.9	0.2	0.1	0	0	2026-03-03	NA
ASE93	P. brasilianum	Alouatta macconnelli	SRR31345051	SAMN44048336	PRJNA1168452	French Guiana					This study	Out	Missing_data	0.5	0.1	0.1	0	0	0.2	NA
GA02	P. malariae-like	Pan troglodytes	ERS434565	SAMEA2464697	PRJEB2579	Gabon					Rutledge et al (https://doi.org/10.1038/nature21038)	Pass	Pass	61.8	18	8	2026-09-01	1	2026-05-05	0.9950410104
GN01	P. malariae	Homo sapiens	ERR2988175	SAMEA2820537	PRJEB13344	Ghana					Rutledge et al (https://doi.org/10.1038/nature21038)	Pass	Pass	100	99.9	99.6	95.3	60	60.4	0.9864958759
KB3	P. malariae	Homo sapiens	ERS20919705	SAMEA115959790	PRJEB75553	Kenya					Ibrahim et al, 2024 (https://doi.org/10.1038/s41467-024-55102-3)	Out	Missing_data	3	0.3	0.1	0	0	0.3	NA
kC1	P. malariae	Homo sapiens	ERS20919706	SAMEA115959791	PRJEB75553	Kenya					Ibrahim et al, 2024 (https://doi.org/10.1038/s41467-024-55102-3)	Out	Missing_data	2026-04-01	0.2	0.1	0.1	0	0.5	NA
KC2	P. malariae	Homo sapiens	ERS20919707	SAMEA115959792	PRJEB75553	Kenya					Ibrahim et al, 2024 (https://doi.org/10.1038/s41467-024-55102-3)	Out	Missing_data	2026-09-01	0.2	0.1	0	0	0.3	NA
KC3	P. malariae	Homo sapiens	ERS20919708	SAMEA115959793	PRJEB75553	Kenya					Ibrahim et al, 2024 (https://doi.org/10.1038/s41467-024-55102-3)	Out	Missing_data	2026-06-02	0.2	0.1	0	0	0.3	NA
KC5	P. malariae	Homo sapiens	ERS20919709	SAMEA115959794	PRJEB75553	Kenya					Ibrahim et al, 2024 (https://doi.org/10.1038/s41467-024-55102-3)	Out	Missing_data	7	0.8	0.3	0.1	0	0.5	NA
KD2	P. malariae	Homo sapiens	ERS20919710	SAMEA115959795	PRJEB75553	Kenya					Ibrahim et al, 2024 (https://doi.org/10.1038/s41467-024-55102-3)	Pass	Pass	51.7	2026-01-08	2026-07-01	0.1	1	2026-07-01	0.9207141529
KEN01	P. malariae	Homo sapiens	ERS4423432	SAMEA6673893	PRJEB37746	Kenya					Ibrahim et al (https://doi-org/10.1038/s41598-020-67568-4)	Pass	Pass	99.9	99.1	96.1	64.8	38	46.8	0.99079903
KEN03	P. malariae	Homo sapiens	ERS4423433	SAMEA6673894	PRJEB37746	Kenya					Ibrahim et al (https://doi-org/10.1038/s41598-020-67568-4)	Out	IBD	99.9	98.7	93.6	45.5	28	32.4	0.9189937771
KG11	P. malariae	Homo sapiens	ERS20919711	SAMEA115959796	PRJEB75553	Kenya					Ibrahim et al, 2024 (https://doi.org/10.1038/s41467-024-55102-3)	Out	Missing_data	2026-01-03	0.3	0.1	0	0	0.3	NA
KG12	P. malariae	Homo sapiens	ERS20919712	SAMEA115959797	PRJEB75553	Kenya					Ibrahim et al, 2024 (https://doi.org/10.1038/s41467-024-55102-3)	Out	Missing_data	2026-02-02	0.2	0.1	0	0	0.4	NA
KH4	P. malariae	Homo sapiens	ERS20919713	SAMEA115959798	PRJEB75553	Kenya					Ibrahim et al, 2024 (https://doi.org/10.1038/s41467-024-55102-3)	Out	Missing_data	2026-01-05	0.5	0.2	0	0	0.4	NA
PM_TZA_008	P. malariae	Homo sapiens	ERS20919801	SAMEA115959886	PRJEB75553	Tanzania					Ibrahim et al, 2024 (https://doi.org/10.1038/s41467-024-55102-3)	Out	Co-infection	53.8	2026-09-16	2026-09-07	2026-09-01	1	6	0.8393978305
LBR03	P. malariae	Homo sapiens	ERS4423435	SAMEA6673896	PRJEB37746	Liberia					Ibrahim et al (https://doi-org/10.1038/s41598-020-67568-4)	Out	Missing_data	88.1	34.2	2026-03-08	0.1	3	2026-05-04	NA
PlBe_Br08	P. brasilianum	Alouatta g. clamitans	SRR31345054	SAMN44048339	PRJNA1168452	Brazil	Hotel Parque Veraneio Hampel	2021-12-05	-29.442944	-50.611016	This study	Out	Missing_data	2026-04-03	1	0.7	0.4	0	2026-04-02	NA
PlBe_Br14	P. brasilianum	Alouatta g. clamitans	SRR31345055	SAMN44048340	PRJNA1168452	Brazil	Passo da Estância, BR116, Km 327	2022-07-22	-30.35127	-51.428875	This study	Out	Missing_data	2026-08-01	0.5	0.2	0.1	0	0.2	NA
MA01	P. malariae	Homo sapiens	ERR2988179	SAMEA3923191	PRJEB13344	Mali					Rutledge et al (https://doi.org/10.1038/nature21038)	Pass	Pass	99.9	99.2	94	0.8	17	17	0.98161431
MOpte51017	P. malariae	Pan troglodytes	SRR16133635	SAMN21921816	PRJNA767638	Cameroon		2007-05-02	3.96 N	11.93 E	Plenderleith at al (https://doi-org/10.1038/s41467-022-29306-4)	Pass	Pass	98	91.8	85	67	66	409.2	0.9896674875
PM_AGO_001	P. malariae	Homo sapiens	ERS20919620	SAMEA115959705	PRJEB75553	Angola					Ibrahim et al, 2024 (https://doi.org/10.1038/s41467-024-55102-3)	Out	IBD	99.9	99.7	99.5	97.9	154	155.5	0.9515143317
PM_AGO_002	P. malariae	Homo sapiens	ERS20919621	SAMEA115959706	PRJEB75553	Angola					Ibrahim et al, 2024 (https://doi.org/10.1038/s41467-024-55102-3)	Out	IBD	67.1	2026-02-09	0.9	0	1	2	0.9617874
PM_AGO_003	P. malariae	Homo sapiens	ERS20919622	SAMEA115959707	PRJEB75553	Angola					Ibrahim et al, 2024 (https://doi.org/10.1038/s41467-024-55102-3)	Out	IBD	0.7	0.3	0.2	0.1	0	2026-02-19	0.9508189362
PM_AGO_004_com	P. malariae	Homo sapiens	ERS20919623	SAMEA115959708	PRJEB75553	Angola		2014			Ibrahim et al, 2024 (https://doi.org/10.1038/s41467-024-55102-3)	Out	IBD	2026-06-15	0.2	0.1	0	0	0.5	0.9327095957
PM_AGO_005_com	P. malariae	Homo sapiens	ERS20919624	SAMEA115959709	PRJEB75553	Angola		2015			Ibrahim et al, 2024 (https://doi.org/10.1038/s41467-024-55102-3)	Out	Missing_data	52.3	2026-08-03	0.3	0.1	1	2026-08-01	NA
PM_AGO_006	P. malariae	Homo sapiens	ERS20919625	SAMEA115959710	PRJEB75553	Angola		2001			Ibrahim et al, 2024 (https://doi.org/10.1038/s41467-024-55102-3)	Out	IBD	2026-03-31	0.7	0.1	0	0	0.9	0.95499327
PM_AGO_007	P. malariae	Homo sapiens	ERS20919626	SAMEA115959711	PRJEB75553	Angola		2005			Ibrahim et al, 2024 (https://doi.org/10.1038/s41467-024-55102-3)	Pass	Pass	99.3	92.8	76.9	2026-08-17	17	2026-04-19	0.9500620549
PM_AGO_008	P. malariae	Homo sapiens	ERS20919627	SAMEA115959712	PRJEB75553	Angola		2010			Ibrahim et al, 2024 (https://doi.org/10.1038/s41467-024-55102-3)	Out	Missing_data	97.6	78.1	47.6	2026-07-03	9	2026-02-11	NA
PM_AGO_009	P. malariae	Homo sapiens	ERS20919628	SAMEA115959713	PRJEB75553	Angola		2019			Ibrahim et al, 2024 (https://doi.org/10.1038/s41467-024-55102-3)	Pass	Pass	99.4	93.6	77.7	2026-04-16	17	2026-01-19	0.9451713059
PM_BRA_001	P. malariae	Homo sapiens	ERS20919644	SAMEA115959729	PRJEB75553	Brazil	Natividade da Serra				Ibrahim et al, 2024 (https://doi.org/10.1038/s41467-024-55102-3)	Out	IBD	99.5	93.3	75.8	2026-02-16	16	2026-08-18	0.9695951205
PM_BRA_003	P. malariae	Homo sapiens	ERS20919645	SAMEA115959730	PRJEB75553	Brazil	Santa Catarina				Ibrahim et al, 2024 (https://doi.org/10.1038/s41467-024-55102-3)	Out	Missing_data	35.9	2026-05-01	0.4	0.1	0	0.8	NA
PM_NGA_017_com	P. malariae	Homo sapiens	ERS20919749	SAMEA115959834	PRJEB75553	Nigeria					Ibrahim et al, 2024 (https://doi.org/10.1038/s41467-024-55102-3)	Out	Co-infection	99.9	98.8	94.3	46.5	28	32	0.6001104736
PM_AGO_011	P. malariae	Homo sapiens	ERS20919630	SAMEA115959715	PRJEB75553	Angola		2017			Ibrahim et al, 2024 (https://doi.org/10.1038/s41467-024-55102-3)	Out	Missing_data	2026-09-26	2026-01-16	2026-03-12	7	0	2026-09-07	NA
PM_BRA_006	P. malariae	Homo sapiens	ERS20919648	SAMEA115959733	PRJEB75553	Brazil	Iguape SP				Ibrahim et al, 2024 (https://doi.org/10.1038/s41467-024-55102-3)	Out	Missing_data	0.5	0.2	0.1	0.1	0	2026-08-01	NA
PM_SLE_005	P. malariae	Homo sapiens	ERS20919779	SAMEA115959864	PRJEB75553	Sierra Leone		2013			Ibrahim et al, 2024 (https://doi.org/10.1038/s41467-024-55102-3)	Out	Co-infection	99.9	99.5	98.6	86.5	64	78	0.72204426
PM_BRA_008	P. malariae	Homo sapiens	ERS20919650	SAMEA115959735	PRJEB75553	Brazil	Juquitiba SP				Ibrahim et al, 2024 (https://doi.org/10.1038/s41467-024-55102-3)	Out	Missing_data	84.9	32.7	2026-03-09	0.2	3	2026-02-04	NA
PM_BRA_009	P. malariae	Homo sapiens	ERS20919651	SAMEA115959736	PRJEB75553	Brazil	Juquitiba SP				Ibrahim et al, 2024 (https://doi.org/10.1038/s41467-024-55102-3)	Out	Missing_data	2026-01-02	0.3	0.2	0.1	0	1	NA
PM_BRA_010	P. malariae	Homo sapiens	ERS20919652	SAMEA115959737	PRJEB75553	Brazil	Juquitiba SP				Ibrahim et al, 2024 (https://doi.org/10.1038/s41467-024-55102-3)	Out	Missing_data	97	76.1	51.2	2026-07-11	10	2026-09-14	NA
PM_BRA_011	P. malariae	Homo sapiens	ERS20919653	SAMEA115959738	PRJEB75553	Brazil	Juquitiba SP				Ibrahim et al, 2024 (https://doi.org/10.1038/s41467-024-55102-3)	Out	Missing_data	98.7	85.7	63	2026-04-14	13	17	NA
PM_BRA_012	P. malariae	Homo sapiens	ERS20919654	SAMEA115959739	PRJEB75553	Brazil	Iguape SP				Ibrahim et al, 2024 (https://doi.org/10.1038/s41467-024-55102-3)	Out	Missing_data	2026-04-05	0.7	0.3	0.1	0	1	NA
PM_BRA_013	P. malariae	Homo sapiens	ERS20919655	SAMEA115959740	PRJEB75553	Brazil	Santa Catarina	2019			Ibrahim et al, 2024 (https://doi.org/10.1038/s41467-024-55102-3)	Out	Co-infection	92.6	57	2026-05-28	2026-01-03	5	2026-03-08	0.6181019811
PM_AGO_013	P. malariae	Homo sapiens	ERS20919632	SAMEA115959717	PRJEB75553	Angola		2017			Ibrahim et al, 2024 (https://doi.org/10.1038/s41467-024-55102-3)	Out	IBD	99.1	88.5	67.5	2026-01-16	14	2026-02-18	0.9585030826
PM_BAN_005	P. malariae	Homo sapiens	ERS20919638	SAMEA115959723	PRJEB75553	Bangladesh	Bangladesh				Ibrahim et al, 2024 (https://doi.org/10.1038/s41467-024-55102-3)	Out	Missing_data	2026-02-04	0.6	0.3	0.1	0	2026-02-02	NA
PM_BAN_006	P. malariae	Homo sapiens	ERS20919639	SAMEA115959724	PRJEB75553	Bangladesh	Bangladesh				Ibrahim et al, 2024 (https://doi.org/10.1038/s41467-024-55102-3)	Out	Missing_data	98.6	81.7	50.8	4	10	2026-06-11	NA
PM_CAF_001	P. malariae	Homo sapiens	ERS20919663	SAMEA115959748	PRJEB75553	Central Africa	Central Africa	2015			Ibrahim et al, 2024 (https://doi.org/10.1038/s41467-024-55102-3)	Pass	Pass	2026-09-03	0.4	0.2	0	0	0.7	0.855165848
PM_CIV_001	P. malariae	Homo sapiens	ERS20919704	SAMEA115959789	PRJEB75553	Ivory Coast	Ivory Coast	2015			Ibrahim et al, 2024 (https://doi.org/10.1038/s41467-024-55102-3)	Out	IBD	2026-04-06	0.6	0.2	0.1	0	0.3	0.9660940077
PM_CMR_001	P. malariae	Homo sapiens	ERS20919656	SAMEA115959741	PRJEB75553	Cameroon					Ibrahim et al, 2024 (https://doi.org/10.1038/s41467-024-55102-3)	Out	IBD	2026-06-05	2026-01-01	0.7	0.2	0	2026-03-01	0.9920458264
PM_CMR_002	P. malariae	Homo sapiens	ERS20919657	SAMEA115959742	PRJEB75553	Cameroon					Ibrahim et al, 2024 (https://doi.org/10.1038/s41467-024-55102-3)	Pass	Pass	2026-08-01	0.4	0.3	0.1	0	1	0.9639745042
PM_CMR_003	P. malariae	Homo sapiens	ERS20919658	SAMEA115959743	PRJEB75553	Cameroon					Ibrahim et al, 2024 (https://doi.org/10.1038/s41467-024-55102-3)	Pass	Pass	2026-02-06	0.6	0.3	0.1	0	2026-02-02	0.923325104
PM_CMR_004	P. malariae	Homo sapiens	ERS20919659	SAMEA115959744	PRJEB75553	Cameroon					Ibrahim et al, 2024 (https://doi.org/10.1038/s41467-024-55102-3)	Out	IBD	96.9	72.9	44.7	2026-08-06	8	2026-07-11	0.9914588365
PM_CMR_005	P. malariae	Homo sapiens	ERS20919660	SAMEA115959745	PRJEB75553	Cameroon					Ibrahim et al, 2024 (https://doi.org/10.1038/s41467-024-55102-3)	Out	IBD	83.5	24	4	0.1	2	2026-04-03	0.9932318526
THA05	P. malariae	Homo sapiens	ERS4423442	SAMEA6673903	PRJEB37746	Thailand					Ibrahim et al (https://doi-org/10.1038/s41598-020-67568-4)	Pass	Pass	9	0.5	0.3	0.1	0	2026-06-03	0.9618650131
PM_THA_004	P. malariae	Homo sapiens	ERS20919820	SAMEA115959905	PRJEB75553	Thailand	Maela	1999			Ibrahim et al, 2024 (https://doi.org/10.1038/s41467-024-55102-3)	Pass	Pass	2026-03-14	0.4	0.2	0.1	0	0.5	0.95816486
PM_CMR_006	P. malariae	Homo sapiens	ERS20919661	SAMEA115959746	PRJEB75553	Cameroon					Ibrahim et al, 2024 (https://doi.org/10.1038/s41467-024-55102-3)	Pass	Pass	97.8	74.5	41.3	2026-08-02	8	2026-01-10	0.98654761
PM_CMR_007	P. malariae	Homo sapiens	ERS20919662	SAMEA115959747	PRJEB75553	Cameroon					Ibrahim et al, 2024 (https://doi.org/10.1038/s41467-024-55102-3)	Pass	Pass	92.9	59.9	2026-07-31	2026-05-04	6	2026-01-09	0.9851053424
PM_COG_006	P. malariae	Homo sapiens	ERS20919773	SAMEA115959858	PRJEB75553	Congo					Ibrahim et al, 2024 (https://doi.org/10.1038/s41467-024-55102-3)	Out	Co-infection	95.2	57.4	2026-09-22	0.7	5	2026-01-07	0.7681131688
PM_COG_001	P. malariae	Homo sapiens	ERS20919768	SAMEA115959853	PRJEB75553	Congo					Ibrahim et al, 2024 (https://doi.org/10.1038/s41467-024-55102-3)	Pass	Pass	93.8	60.5	32.4	2026-09-03	6	2026-02-09	0.8532916877
PM_COG_002	P. malariae	Homo sapiens	ERS20919769	SAMEA115959854	PRJEB75553	Congo					Ibrahim et al, 2024 (https://doi.org/10.1038/s41467-024-55102-3)	Pass	Pass	76.8	49	33.6	2026-03-12	4	2026-08-14	0.9043176841
PM_COG_003	P. malariae	Homo sapiens	ERS20919770	SAMEA115959855	PRJEB75553	Congo					Ibrahim et al, 2024 (https://doi.org/10.1038/s41467-024-55102-3)	Pass	Pass	63.5	32.9	2026-01-19	2026-04-06	2	2026-02-08	0.9699881315
PM_COL_001	P. malariae	Homo sapiens	ERS20919664	SAMEA115959749	PRJEB75553	Colombia					Ibrahim et al, 2024 (https://doi.org/10.1038/s41467-024-55102-3)	Out	Missing_data	95	52.3	2026-09-15	0.2	5	6	NA
PM_COL_002	P. malariae	Homo sapiens	ERS20919665	SAMEA115959750	PRJEB75553	Colombia					Ibrahim et al, 2024 (https://doi.org/10.1038/s41467-024-55102-3)	Out	Missing_data	99.3	89.8	63.9	2026-05-06	12	2026-03-14	NA
PM_COG_004	P. malariae	Homo sapiens	ERS20919771	SAMEA115959856	PRJEB75553	Congo					Ibrahim et al, 2024 (https://doi.org/10.1038/s41467-024-55102-3)	Pass	Pass	99.5	95.2	86.2	52.9	32	50.3	0.9492122817
PM_NGA_033	P. malariae	Homo sapiens	ERS20919765	SAMEA115959850	PRJEB75553	Nigeria					Ibrahim et al, 2024 (https://doi.org/10.1038/s41467-024-55102-3)	Out	Co-infection	96.2	67.5	35.6	2026-08-02	7	2026-01-09	0.7679545583
PM_SDN_007	P. malariae	Homo sapiens	ERS20919790	SAMEA115959875	PRJEB75553	Sudan					Ibrahim et al, 2024 (https://doi.org/10.1038/s41467-024-55102-3)	Out	Co-infection	98.5	78.8	43.8	2026-09-01	9	2026-01-10	0.6742397
PM_COG_007	P. malariae	Homo sapiens	ERS20919774	SAMEA115959859	PRJEB75553	Congo		2019			Ibrahim et al, 2024 (https://doi.org/10.1038/s41467-024-55102-3)	Pass	Pass	95.8	57.4	2026-05-20	0.4	5	2026-05-06	0.99354528
PM_COG_008	P. malariae	Homo sapiens	ERS20919775	SAMEA115959860	PRJEB75553	Congo					Ibrahim et al, 2024 (https://doi.org/10.1038/s41467-024-55102-3)	Pass	Pass	99	83.9	50.5	2026-03-02	10	2026-01-11	0.991855589
PM_DZA_001	P. malariae	Homo sapiens	ERS20919619	SAMEA115959704	PRJEB75553	Algeria					Ibrahim et al, 2024 (https://doi.org/10.1038/s41467-024-55102-3)	Pass	Pass	99	85.9	59.1	2026-02-07	11	2026-08-13	0.9151786
PM_GAB_001	P. malariae	Homo sapiens	ERS20919668	SAMEA115959753	PRJEB75553	Gabon					Ibrahim et al, 2024 (https://doi.org/10.1038/s41467-024-55102-3)	Out	Missing_data	79.7	28	2026-08-06	0.2	2	2026-06-03	NA
PM_GAB_002	P. malariae	Homo sapiens	ERS20919669	SAMEA115959754	PRJEB75553	Gabon					Ibrahim et al, 2024 (https://doi.org/10.1038/s41467-024-55102-3)	Pass	Pass	55.4	2026-08-05	0.6	0.1	1	2026-05-01	0.9926721217
PM_NGA_014	P. malariae	Homo sapiens	ERS20919746	SAMEA115959831	PRJEB75553	Nigeria		2017			Ibrahim et al, 2024 (https://doi.org/10.1038/s41467-024-55102-3)	Out	Co-infection	97.7	78.4	47.7	2026-06-03	9	2026-01-11	0.792401297
PM_SLE_003_com	P. malariae	Homo sapiens	ERS20919778	SAMEA115959863	PRJEB75553	Sierra Leone					Ibrahim et al, 2024 (https://doi.org/10.1038/s41467-024-55102-3)	Out	Co-infection	91.5	59.5	35.1	2026-06-07	6	2026-01-11	0.7421346511
PM_NGA_009	P. malariae	Homo sapiens	ERS20919741	SAMEA115959826	PRJEB75553	Nigeria					Ibrahim et al, 2024 (https://doi.org/10.1038/s41467-024-55102-3)	Out	Co-infection	98.9	88.9	67.7	2026-04-11	14	2026-01-16	0.6821391192
PM_GAB_018	P. malariae	Homo sapiens	ERS20919685	SAMEA115959770	PRJEB75553	Gabon					Ibrahim et al, 2024 (https://doi.org/10.1038/s41467-024-55102-3)	Out	Co-infection	62.1	2026-01-24	2026-08-11	2026-09-02	1	2026-02-05	0.1255496807
PM_GAB_007	P. malariae	Homo sapiens	ERS20919674	SAMEA115959759	PRJEB75553	Gabon					Ibrahim et al, 2024 (https://doi.org/10.1038/s41467-024-55102-3)	Out	IBD	2026-06-21	2026-05-04	2026-09-01	0.5	0	2026-03-06	0.94267191
PM_GAB_008	P. malariae	Homo sapiens	ERS20919675	SAMEA115959760	PRJEB75553	Gabon					Ibrahim et al, 2024 (https://doi.org/10.1038/s41467-024-55102-3)	Pass	Pass	99.9	99.7	99.4	95.6	96	113	0.99787057
LBR02	P. malariae	Homo sapiens	ERS4423434	SAMEA6673895	PRJEB37746	Liberia					Ibrahim et al (https://doi-org/10.1038/s41598-020-67568-4)	Out	Co-infection	94	55.8	2026-06-23	2026-01-01	5	2026-02-07	0.7769056
PM_MOZ_001	P. malariae	Homo sapiens	ERS20919732	SAMEA115959817	PRJEB75553	Mozambique		2013			Ibrahim et al, 2024 (https://doi.org/10.1038/s41467-024-55102-3)	Out	Co-infection	69.9	2026-02-14	2026-05-02	0.1	1	2026-03-02	0.8051138
PM_GAB_011	P. malariae	Homo sapiens	ERS20919678	SAMEA115959763	PRJEB75553	Gabon					Ibrahim et al, 2024 (https://doi.org/10.1038/s41467-024-55102-3)	Pass	Pass	97.5	79.3	55.7	2026-07-15	11	2026-03-18	0.8841859004
PM_GIN_002	P. malariae	Homo sapiens	ERS20919703	SAMEA115959788	PRJEB75553	Guinea					Ibrahim et al, 2024 (https://doi.org/10.1038/s41467-024-55102-3)	Out	Co-infection	96.5	67.7	34.5	2026-09-02	7	2026-03-09	0.7560614
PM_GAB_013	P. malariae	Homo sapiens	ERS20919680	SAMEA115959765	PRJEB75553	Gabon					Ibrahim et al, 2024 (https://doi.org/10.1038/s41467-024-55102-3)	Pass	Pass	98.8	89.3	73.5	34.7	19	36.4	0.99434622
PM_GAB_014	P. malariae	Homo sapiens	ERS20919681	SAMEA115959766	PRJEB75553	Gabon					Ibrahim et al, 2024 (https://doi.org/10.1038/s41467-024-55102-3)	Pass	Pass	56.4	32.2	2026-05-21	2026-06-09	2	13	0.9754534629
PM_GAB_015	P. malariae	Homo sapiens	ERS20919682	SAMEA115959767	PRJEB75553	Gabon					Ibrahim et al, 2024 (https://doi.org/10.1038/s41467-024-55102-3)	Pass	Pass	99.9	99.7	99	88	75	110.5	0.99719014
PM_GAB_016	P. malariae	Homo sapiens	ERS20919683	SAMEA115959768	PRJEB75553	Gabon					Ibrahim et al, 2024 (https://doi.org/10.1038/s41467-024-55102-3)	Out	IBD	82.2	34.9	2026-08-13	2026-03-02	3	2026-01-06	0.97674105
PM_GAB_017	P. malariae	Homo sapiens	ERS20919684	SAMEA115959769	PRJEB75553	Gabon					Ibrahim et al, 2024 (https://doi.org/10.1038/s41467-024-55102-3)	Out	Missing_data	99.9	99.7	99.1	91	95	149.3	NA
PM_TZA_001_com	P. malariae	Homo sapiens	ERS20919794	SAMEA115959879	PRJEB75553	Tanzania		2014			Ibrahim et al, 2024 (https://doi.org/10.1038/s41467-024-55102-3)	Out	Co-infection	97.6	74	41.6	2026-04-03	8	2026-03-10	0.6495074635
PM_GAB_019	P. malariae	Homo sapiens	ERS20919686	SAMEA115959771	PRJEB75553	Gabon					Ibrahim et al, 2024 (https://doi.org/10.1038/s41467-024-55102-3)	Out	Missing_data	99.9	99.7	99.4	95.2	129	205.5	NA
PM_GHA_001	P. malariae	Homo sapiens	ERS20919687	SAMEA115959772	PRJEB75553	Ghana					Ibrahim et al, 2024 (https://doi.org/10.1038/s41467-024-55102-3)	Pass	Pass	73.8	2026-01-31	2026-07-12	2026-06-01	2	2026-04-05	0.9472338616
PM_GHA_002	P. malariae	Homo sapiens	ERS20919688	SAMEA115959773	PRJEB75553	Ghana		2014			Ibrahim et al, 2024 (https://doi.org/10.1038/s41467-024-55102-3)	Pass	Pass	99.9	99.5	98.7	87.2	79	125.3	0.96665621
PM_COD_001	P. malariae	Homo sapiens	ERS20919767	SAMEA115959852	PRJEB75553	DRC					Ibrahim et al, 2024 (https://doi.org/10.1038/s41467-024-55102-3)	Out	Co-infection	99.3	89.9	67.2	2026-09-11	13	2026-03-16	0.8390291
PM_GHA_004_com	P. malariae	Homo sapiens	ERS20919690	SAMEA115959775	PRJEB75553	Ghana					Ibrahim et al, 2024 (https://doi.org/10.1038/s41467-024-55102-3)	Pass	Pass	27	2026-06-12	2026-02-08	2026-01-03	0	2026-03-04	0.9839971373
PM_GHA_005	P. malariae	Homo sapiens	ERS20919691	SAMEA115959776	PRJEB75553	Ghana		2015			Ibrahim et al, 2024 (https://doi.org/10.1038/s41467-024-55102-3)	Pass	Pass	99.9	98.6	93.8	62	39	68.2	0.95930916
PM_GHA_006	P. malariae	Homo sapiens	ERS20919692	SAMEA115959777	PRJEB75553	Ghana		2015			Ibrahim et al, 2024 (https://doi.org/10.1038/s41467-024-55102-3)	Pass	Pass	40.1	2026-06-16	2026-08-07	2026-04-01	0	2026-06-03	0.9481411691
PM_GHA_007	P. malariae	Homo sapiens	ERS20919693	SAMEA115959778	PRJEB75553	Ghana		2013			Ibrahim et al, 2024 (https://doi.org/10.1038/s41467-024-55102-3)	Pass	Pass	97.5	76.7	46.4	2026-08-03	9	2026-09-10	0.9559422081
SLE04	P. malariae	Homo sapiens	ERS4423438	SAMEA6673899	PRJEB37746	Sierra Leone					Ibrahim et al (https://doi-org/10.1038/s41598-020-67568-4)	Out	Co-infection	97.3	78.5	54.9	2026-01-14	11	2026-04-16	0.7734310243
PM_GHA_009	P. malariae	Homo sapiens	ERS20919695	SAMEA115959780	PRJEB75553	Ghana		2013			Ibrahim et al, 2024 (https://doi.org/10.1038/s41467-024-55102-3)	Pass	Pass	99.2	85.6	53.3	2026-04-02	10	2026-05-11	0.9530906172
PM_GHA_010	P. malariae	Homo sapiens	ERS20919696	SAMEA115959781	PRJEB75553	Ghana		2011			Ibrahim et al, 2024 (https://doi.org/10.1038/s41467-024-55102-3)	Pass	Pass	70.8	2026-06-10	2026-01-01	0.1	1	2026-05-02	0.9421536662
PM_GHA_011	P. malariae	Homo sapiens	ERS20919697	SAMEA115959782	PRJEB75553	Ghana					Ibrahim et al, 2024 (https://doi.org/10.1038/s41467-024-55102-3)	Pass	Pass	93.9	49.5	2026-03-15	0.3	4	2026-07-05	0.953978397
PM_GHA_012	P. malariae	Homo sapiens	ERS20919698	SAMEA115959783	PRJEB75553	Ghana		2019			Ibrahim et al, 2024 (https://doi.org/10.1038/s41467-024-55102-3)	Pass	Pass	98.4	78.3	44.5	2026-09-02	9	2026-06-10	0.9505012604
PM_GHA_014	P. malariae	Homo sapiens	ERS20919699	SAMEA115959784	PRJEB75553	Ghana		2019			Ibrahim et al, 2024 (https://doi.org/10.1038/s41467-024-55102-3)	Pass	Pass	96.1	60.9	2026-02-24	0.8	6	2026-02-07	0.9144879843
AESSO_Ateles	P. brasilianum	Ateles	SRR31345033	SAMN44048326	PRJNA1168452	French Guiana					This study	Pass	Pass	65.7	42.3	2026-04-29	13	3	2026-04-18	0.9791183
PM_GHA_015	P. malariae	Homo sapiens	ERS20919700	SAMEA115959785	PRJEB75553	Ghana		2019			Ibrahim et al, 2024 (https://doi.org/10.1038/s41467-024-55102-3)	Pass	Pass	93.8	50.3	2026-06-17	0.6	5	2026-03-06	0.98559678
PM_GHA_016	P. malariae	Homo sapiens	ERS20919701	SAMEA115959786	PRJEB75553	Ghana		2019			Ibrahim et al, 2024 (https://doi.org/10.1038/s41467-024-55102-3)	Pass	Pass	95.7	58	2026-01-22	0.6	5	2026-09-06	0.98559678
PM_GIN_001	P. malariae	Homo sapiens	ERS20919702	SAMEA115959787	PRJEB75553	Guinea		2019			Ibrahim et al, 2024 (https://doi.org/10.1038/s41467-024-55102-3)	Pass	Pass	99.4	93	76.9	2026-04-22	17	2026-04-21	0.96274078
PM_GHA_008	P. malariae	Homo sapiens	ERS20919694	SAMEA115959779	PRJEB75553	Ghana		2017			Ibrahim et al, 2024 (https://doi.org/10.1038/s41467-024-55102-3)	Out	Co-infection	96.1	58.9	2026-08-20	0.4	5	2026-05-06	0.5787772383
PM_GMB_001	P. malariae	Homo sapiens	ERS20919831	SAMEA115959916	PRJEB75553	Gambia		2015			Ibrahim et al, 2024 (https://doi.org/10.1038/s41467-024-55102-3)	Pass	Pass	97.6	75.6	45.4	2026-01-05	9	2026-05-11	0.9247997
PM_GNQ_001_com	P. malariae	Homo sapiens	ERS20919666	SAMEA115959751	PRJEB75553	Equitorial Guinea					Ibrahim et al, 2024 (https://doi.org/10.1038/s41467-024-55102-3)	Pass	Pass	99.8	97.9	91.5	44.9	27	32.6	0.9652174
PM_KEN_002	P. malariae	Homo sapiens	ERS20919714	SAMEA115959799	PRJEB75553	Kenya		2017			Ibrahim et al, 2024 (https://doi.org/10.1038/s41467-024-55102-3)	Out	Missing_data	99.9	98.6	94.5	60.3	36	44	NA
PM_THA_007_com	P. malariae	Homo sapiens	ERS20919821	SAMEA115959906	PRJEB75553	Thailand	Maela	2000			Ibrahim et al, 2024 (https://doi.org/10.1038/s41467-024-55102-3)	Pass	Pass	80.8	42.9	2026-05-21	2026-06-03	4	7	0.892635644
PM_KEN_004	P. malariae	Homo sapiens	ERS20919715	SAMEA115959800	PRJEB75553	Kenya		2015			Ibrahim et al, 2024 (https://doi.org/10.1038/s41467-024-55102-3)	Pass	Pass	96.6	64.1	28	2026-01-01	6	2026-08-07	0.959036009
PM_KEN_006	P. malariae	Homo sapiens	ERS20919716	SAMEA115959801	PRJEB75553	Kenya		2018			Ibrahim et al, 2024 (https://doi.org/10.1038/s41467-024-55102-3)	Pass	Pass	72	2026-01-12	2026-04-01	0.1	1	2026-06-02	0.9472054066
PM_KEN_007_com	P. malariae	Homo sapiens	ERS20919717	SAMEA115959802	PRJEB75553	Kenya		2014			Ibrahim et al, 2024 (https://doi.org/10.1038/s41467-024-55102-3)	Pass	Pass	98	80.8	56.2	2026-01-12	11	2026-03-15	0.95551941
PM_KEN_008	P. malariae	Homo sapiens	ERS20919718	SAMEA115959803	PRJEB75553	Kenya		2015			Ibrahim et al, 2024 (https://doi.org/10.1038/s41467-024-55102-3)	Pass	Pass	96.7	73.7	44.2	2026-01-05	8	11	0.9499574942
PM_KEN_009	P. malariae	Homo sapiens	ERS20919719	SAMEA115959804	PRJEB75553	Kenya		2014			Ibrahim et al, 2024 (https://doi.org/10.1038/s41467-024-55102-3)	Pass	Pass	2026-07-18	2026-02-09	2026-04-05	2026-06-01	0	2026-03-12	0.9287233825
PM_KEN_010	P. malariae	Homo sapiens	ERS20919720	SAMEA115959805	PRJEB75553	Kenya		2014			Ibrahim et al, 2024 (https://doi.org/10.1038/s41467-024-55102-3)	Out	IBD	94	55.8	2026-06-23	2026-01-01	5	2026-02-07	0.9191048092
PM_KEN_011	P. malariae	Homo sapiens	ERS20919721	SAMEA115959806	PRJEB75553	Kenya					Ibrahim et al, 2024 (https://doi.org/10.1038/s41467-024-55102-3)	Out	IBD	96.7	73.8	43.5	2026-03-03	8	2026-04-10	0.9744251894
PM_KEN_012	P. malariae	Homo sapiens	ERS20919722	SAMEA115959807	PRJEB75553	Kenya		2019			Ibrahim et al, 2024 (https://doi.org/10.1038/s41467-024-55102-3)	Pass	Pass	97.9	70	2026-09-29	0.5	7	2026-09-07	0.978343989
PM_KEN_013	P. malariae	Homo sapiens	ERS20919723	SAMEA115959808	PRJEB75553	Kenya		2019			Ibrahim et al, 2024 (https://doi.org/10.1038/s41467-024-55102-3)	Pass	Pass	95.1	53.7	2026-09-17	0.3	5	2026-02-06	0.9409815626
PM_KEN_014	P. malariae	Homo sapiens	ERS20919724	SAMEA115959809	PRJEB75553	Kenya					Ibrahim et al, 2024 (https://doi.org/10.1038/s41467-024-55102-3)	Pass	Pass	91	43.1	2026-06-13	0.4	4	2026-02-05	0.98989894
PM_LBR_001	P. malariae	Homo sapiens	ERS20919725	SAMEA115959810	PRJEB75553	Liberia		2013			Ibrahim et al, 2024 (https://doi.org/10.1038/s41467-024-55102-3)	Out	Missing_data	99	84.1	51.2	2026-03-02	10	2026-02-11	NA
PM_SLE_011_com	P. malariae	Homo sapiens	ERS20919784	SAMEA115959869	PRJEB75553	Sierra Leone					Ibrahim et al, 2024 (https://doi.org/10.1038/s41467-024-55102-3)	Out	Co-infection	93.2	48.6	2026-04-15	0.3	4	2026-06-05	0.7334253703
PM_MWI_001	P. malariae	Homo sapiens	ERS20919726	SAMEA115959811	PRJEB75553	Malawi					Ibrahim et al, 2024 (https://doi.org/10.1038/s41467-024-55102-3)	Out	IBD	96.3	65.8	32.5	2026-08-01	7	2026-04-08	0.98881129
UGA07	P. malariae	Homo sapiens	ERS4423453	SAMEA6673914	PRJEB37746	Uganda					Ibrahim et al (https://doi-org/10.1038/s41598-020-67568-4)	Out	Co-infection	90.7	47.1	2026-03-16	0.5	4	2026-06-05	0.8289716931
PM_MWI_003	P. malariae	Homo sapiens	ERS20919728	SAMEA115959813	PRJEB75553	Malawi		2017			Ibrahim et al, 2024 (https://doi.org/10.1038/s41467-024-55102-3)	Pass	Pass	2026-07-10	0.4	0.2	0.1	0	0.4	0.94864631
PM_MWI_004	P. malariae	Homo sapiens	ERS20919729	SAMEA115959814	PRJEB75553	Malawi		2012			Ibrahim et al, 2024 (https://doi.org/10.1038/s41467-024-55102-3)	Pass	Pass	99.1	89.5	68.1	2026-07-10	14	16	0.9746180463
PM_MWI_005_com	P. malariae	Homo sapiens	ERS20919730	SAMEA115959815	PRJEB75553	Malawi		2014			Ibrahim et al, 2024 (https://doi.org/10.1038/s41467-024-55102-3)	Pass	Pass	2026-07-10	0.4	0.2	0.1	0	0.4	0.9219462341
PM_MWI_006	P. malariae	Homo sapiens	ERS20919731	SAMEA115959816	PRJEB75553	Malawi		2013			Ibrahim et al, 2024 (https://doi.org/10.1038/s41467-024-55102-3)	Pass	Pass	99.6	93.1	72.7	2026-01-10	14	2026-05-16	0.9187500785
PM_NGA_001	P. malariae	Homo sapiens	ERS20919733	SAMEA115959818	PRJEB75553	Nigeria		2017			Ibrahim et al, 2024 (https://doi.org/10.1038/s41467-024-55102-3)	Pass	Pass	88.7	46.9	2026-09-16	0.5	4	2026-05-05	0.8800628513
PM_NGA_002	P. malariae	Homo sapiens	ERS20919734	SAMEA115959819	PRJEB75553	Nigeria		2017			Ibrahim et al, 2024 (https://doi.org/10.1038/s41467-024-55102-3)	Pass	Pass	95.3	64	29	0.8	6	2026-06-07	0.9920323882
PM_NGA_003	P. malariae	Homo sapiens	ERS20919735	SAMEA115959820	PRJEB75553	Nigeria		2017			Ibrahim et al, 2024 (https://doi.org/10.1038/s41467-024-55102-3)	Pass	Pass	97.5	78.5	48.4	2026-08-03	9	2026-02-11	0.9601466161
PM_NGA_004	P. malariae	Homo sapiens	ERS20919736	SAMEA115959821	PRJEB75553	Nigeria		2017			Ibrahim et al, 2024 (https://doi.org/10.1038/s41467-024-55102-3)	Pass	Pass	78.7	2026-09-17	2026-04-02	0.1	2	2026-07-02	0.9618352909
PM_NGA_005	P. malariae	Homo sapiens	ERS20919737	SAMEA115959822	PRJEB75553	Nigeria		2017			Ibrahim et al, 2024 (https://doi.org/10.1038/s41467-024-55102-3)	Pass	Pass	98.3	77.2	42.8	2026-03-02	8	2026-01-10	0.9533019251
PM_NGA_006	P. malariae	Homo sapiens	ERS20919738	SAMEA115959823	PRJEB75553	Nigeria		2017			Ibrahim et al, 2024 (https://doi.org/10.1038/s41467-024-55102-3)	Pass	Pass	99.7	96.9	85.9	2026-03-21	19	2026-08-21	0.9606875777
PM_NGA_007	P. malariae	Homo sapiens	ERS20919739	SAMEA115959824	PRJEB75553	Nigeria		2017			Ibrahim et al, 2024 (https://doi.org/10.1038/s41467-024-55102-3)	Pass	Pass	94.3	65.9	36.4	2026-04-03	7	2026-03-09	0.9731188947
PM_NGA_008	P. malariae	Homo sapiens	ERS20919740	SAMEA115959825	PRJEB75553	Nigeria		2017			Ibrahim et al, 2024 (https://doi.org/10.1038/s41467-024-55102-3)	Pass	Pass	98.6	86.4	64.8	2026-07-15	13	2026-04-17	0.96660233
PM_NGA_011	P. malariae	Homo sapiens	ERS20919743	SAMEA115959828	PRJEB75553	Nigeria		2013			Ibrahim et al, 2024 (https://doi.org/10.1038/s41467-024-55102-3)	Out	Co-infection	99.3	92.7	75.8	2026-09-15	16	2026-07-18	0.5249617081
PM_NGA_010	P. malariae	Homo sapiens	ERS20919742	SAMEA115959827	PRJEB75553	Nigeria		2014			Ibrahim et al, 2024 (https://doi.org/10.1038/s41467-024-55102-3)	Pass	Pass	99.1	90.8	72.1	2026-06-15	15	2026-01-18	0.9450913984
PM_SLE_008	P. malariae	Homo sapiens	ERS20919781	SAMEA115959866	PRJEB75553	Sierra Leone					Ibrahim et al, 2024 (https://doi.org/10.1038/s41467-024-55102-3)	Out	Co-infection	98.8	87.9	65.5	2026-08-10	13	2026-08-15	0.7421321459
PM_NGA_012	P. malariae	Homo sapiens	ERS20919744	SAMEA115959829	PRJEB75553	Nigeria		2013			Ibrahim et al, 2024 (https://doi.org/10.1038/s41467-024-55102-3)	Pass	Pass	99.4	95.3	83.9	2026-08-23	20	2026-01-22	0.9393895747
PM_NGA_013_com	P. malariae	Homo sapiens	ERS20919745	SAMEA115959830	PRJEB75553	Nigeria					Ibrahim et al, 2024 (https://doi.org/10.1038/s41467-024-55102-3)	Out	IBD	94.8	63	29.2	2026-01-01	6	2026-07-07	0.95721887
PM_AGO_010	P. malariae	Homo sapiens	ERS20919629	SAMEA115959714	PRJEB75553	Angola		2019			Ibrahim et al, 2024 (https://doi.org/10.1038/s41467-024-55102-3)	Out	Co-infection	94.2	50.7	16	0.3	5	2026-09-05	0.7360267131
PM_NGA_015	P. malariae	Homo sapiens	ERS20919747	SAMEA115959832	PRJEB75553	Nigeria		2010			Ibrahim et al, 2024 (https://doi.org/10.1038/s41467-024-55102-3)	Pass	Pass	97.9	79.3	49.4	2026-02-04	9	2026-06-11	0.9434542005
PM_THA_008_com	P. malariae	Homo sapiens	ERS20919822	SAMEA115959907	PRJEB75553	Thailand	Mawker Thai	2000			Ibrahim et al, 2024 (https://doi.org/10.1038/s41467-024-55102-3)	Pass	Pass	95.4	66.8	36.6	2026-07-03	7	2026-06-14	0.8825454704
PM_NGA_016_com	P. malariae	Homo sapiens	ERS20919748	SAMEA115959833	PRJEB75553	Nigeria					Ibrahim et al, 2024 (https://doi.org/10.1038/s41467-024-55102-3)	Pass	Pass	98	73.5	36.9	2026-04-01	7	2026-02-09	0.9565815721
PM_GAB_006	P. malariae	Homo sapiens	ERS20919673	SAMEA115959758	PRJEB75553	Gabon					Ibrahim et al, 2024 (https://doi.org/10.1038/s41467-024-55102-3)	Out	Co-infection	99.1	89.2	69.5	19	15	2026-09-19	0.05279551
THA10	P. malariae	Homo sapiens	ERS4423447	SAMEA6673908	PRJEB37746	Thailand					Ibrahim et al (https://doi-org/10.1038/s41598-020-67568-4)	Pass	Pass	93.4	64.6	40.6	10	7	2026-05-14	0.9491505516
PM_NGA_018_com	P. malariae	Homo sapiens	ERS20919750	SAMEA115959835	PRJEB75553	Nigeria		2010			Ibrahim et al, 2024 (https://doi.org/10.1038/s41467-024-55102-3)	Pass	Pass	98.9	83.6	53	2026-02-04	10	12	0.968511356
PM_THA_015	P. malariae	Homo sapiens	ERS20919825	SAMEA115959910	PRJEB75553	Thailand	Maela	1999			Ibrahim et al, 2024 (https://doi.org/10.1038/s41467-024-55102-3)	Pass	Pass	94	65.3	39	2026-08-06	7	2026-02-11	0.93440112
PM_NGA_019	P. malariae	Homo sapiens	ERS20919751	SAMEA115959836	PRJEB75553	Nigeria		2011			Ibrahim et al, 2024 (https://doi.org/10.1038/s41467-024-55102-3)	Pass	Pass	96.7	65	2026-09-28	1	6	2026-09-07	0.936552248
PM_NGA_020	P. malariae	Homo sapiens	ERS20919752	SAMEA115959837	PRJEB75553	Nigeria					Ibrahim et al, 2024 (https://doi.org/10.1038/s41467-024-55102-3)	Out	Missing_data	99.5	91.3	69.9	2026-05-12	14	2026-02-17	NA
PM_NGA_021	P. malariae	Homo sapiens	ERS20919753	SAMEA115959838	PRJEB75553	Nigeria		2019			Ibrahim et al, 2024 (https://doi.org/10.1038/s41467-024-55102-3)	Pass	Pass	99.4	92	73	2026-06-16	15	2026-08-18	0.9532058135
PM_NGA_022	P. malariae	Homo sapiens	ERS20919754	SAMEA115959839	PRJEB75553	Nigeria		2019			Ibrahim et al, 2024 (https://doi.org/10.1038/s41467-024-55102-3)	Pass	Pass	97.2	70.8	36.9	2026-02-02	7	2026-03-09	0.958466438
PM_NGA_023	P. malariae	Homo sapiens	ERS20919755	SAMEA115959840	PRJEB75553	Nigeria		2019			Ibrahim et al, 2024 (https://doi.org/10.1038/s41467-024-55102-3)	Pass	Pass	97.7	73.7	41.7	2026-08-03	8	11	0.9489014926
PM_NGA_024	P. malariae	Homo sapiens	ERS20919756	SAMEA115959841	PRJEB75553	Nigeria		2019			Ibrahim et al, 2024 (https://doi.org/10.1038/s41467-024-55102-3)	Pass	Pass	59.3	2026-06-17	2026-02-07	2026-05-01	1	2026-04-07	0.9311728748
PM_NGA_025	P. malariae	Homo sapiens	ERS20919757	SAMEA115959842	PRJEB75553	Nigeria		2019			Ibrahim et al, 2024 (https://doi.org/10.1038/s41467-024-55102-3)	Pass	Pass	99.4	93.4	78.2	2026-05-24	18	2026-04-22	0.9449099397
PM_NGA_026	P. malariae	Homo sapiens	ERS20919758	SAMEA115959843	PRJEB75553	Nigeria		2019			Ibrahim et al, 2024 (https://doi.org/10.1038/s41467-024-55102-3)	Pass	Pass	4	0.5	0.3	0.1	0	1	0.94989532
PM_NGA_027	P. malariae	Homo sapiens	ERS20919759	SAMEA115959844	PRJEB75553	Nigeria		2019			Ibrahim et al, 2024 (https://doi.org/10.1038/s41467-024-55102-3)	Pass	Pass	98.2	80.6	52.5	2026-05-06	10	2026-06-12	0.9561057774
PM_NGA_028	P. malariae	Homo sapiens	ERS20919760	SAMEA115959845	PRJEB75553	Nigeria		2019			Ibrahim et al, 2024 (https://doi.org/10.1038/s41467-024-55102-3)	Pass	Pass	97.1	71.3	38.7	2026-06-02	8	2026-05-09	0.95211167
PM_NGA_029	P. malariae	Homo sapiens	ERS20919761	SAMEA115959846	PRJEB75553	Nigeria		2018			Ibrahim et al, 2024 (https://doi.org/10.1038/s41467-024-55102-3)	Pass	Pass	97.9	75.7	42.2	2026-05-02	8	10	0.9567294034
PM_NGA_030	P. malariae	Homo sapiens	ERS20919762	SAMEA115959847	PRJEB75553	Nigeria		2017			Ibrahim et al, 2024 (https://doi.org/10.1038/s41467-024-55102-3)	Out	Missing_data	98.6	83	54.9	2026-02-06	10	2026-09-12	NA
PM_NGA_031	P. malariae	Homo sapiens	ERS20919763	SAMEA115959848	PRJEB75553	Nigeria					Ibrahim et al, 2024 (https://doi.org/10.1038/s41467-024-55102-3)	Pass	Pass	97.7	75.6	43.8	2026-05-03	8	2026-05-10	0.9908138159
PM_NGA_032	P. malariae	Homo sapiens	ERS20919764	SAMEA115959849	PRJEB75553	Nigeria					Ibrahim et al, 2024 (https://doi.org/10.1038/s41467-024-55102-3)	Out	Missing_data	99.2	89.9	69.6	2026-05-15	14	2026-09-17	NA
PM_AGO_012	P. malariae	Homo sapiens	ERS20919631	SAMEA115959716	PRJEB75553	Angola		2017			Ibrahim et al, 2024 (https://doi.org/10.1038/s41467-024-55102-3)	Out	Co-infection	78.8	40.1	22	2026-05-05	3	2026-09-28	0.8474216092
PM_SDN_002	P. malariae	Homo sapiens	ERS20919785	SAMEA115959870	PRJEB75553	Sudan					Ibrahim et al, 2024 (https://doi.org/10.1038/s41467-024-55102-3)	Pass	Pass	96.6	74.1	48.8	2026-07-10	9	2026-08-13	0.98966521
PM_SDN_003	P. malariae	Homo sapiens	ERS20919786	SAMEA115959871	PRJEB75553	Sudan					Ibrahim et al, 2024 (https://doi.org/10.1038/s41467-024-55102-3)	Pass	Pass	2026-02-20	2026-02-01	0.4	0.1	0	0.5	0.9374887822
PM_SDN_004_com	P. malariae	Homo sapiens	ERS20919787	SAMEA115959872	PRJEB75553	Sudan					Ibrahim et al, 2024 (https://doi.org/10.1038/s41467-024-55102-3)	Pass	Pass	99.9	99.7	99.2	92.1	70	80.8	0.9488525801
PM_SDN_005	P. malariae	Homo sapiens	ERS20919788	SAMEA115959873	PRJEB75553	Sudan					Ibrahim et al, 2024 (https://doi.org/10.1038/s41467-024-55102-3)	Out	IBD	38.4	2026-09-07	2026-08-02	0.6	0	2026-01-02	0.94863815
PM_SDN_006	P. malariae	Homo sapiens	ERS20919789	SAMEA115959874	PRJEB75553	Sudan					Ibrahim et al, 2024 (https://doi.org/10.1038/s41467-024-55102-3)	Pass	Pass	99.9	99.8	99.4	95.2	90	106	0.9355138943
PM_GAB_004	P. malariae	Homo sapiens	ERS20919671	SAMEA115959756	PRJEB75553	Gabon					Ibrahim et al, 2024 (https://doi.org/10.1038/s41467-024-55102-3)	Out	Co-infection	0.4	0.1	0.1	0	0	0.1	0.1242305888
THA06	P. malariae	Homo sapiens	ERS4423443	SAMEA6673904	PRJEB37746	Thailand					Ibrahim et al (https://doi-org/10.1038/s41598-020-67568-4)	Pass	Pass	98.4	79	47.6	2026-04-04	9	2026-09-11	0.9911726277
PM_SDN_008	P. malariae	Homo sapiens	ERS20919791	SAMEA115959876	PRJEB75553	Sudan					Ibrahim et al, 2024 (https://doi.org/10.1038/s41467-024-55102-3)	Pass	Pass	95.2	72.2	46.5	2026-07-09	9	2026-01-13	0.9095687201
ID01	P. malariae	Homo sapiens	ERR1355083	SAMEA3923187	PRJEB13344	India					Rutledge et al (https://doi.org/10.1038/nature21038)	Pass	Pass	99.6	88.1	47.7	0.1	9	2026-05-09	0.9848512
PM_BRA_005	P. malariae	Homo sapiens	ERS20919647	SAMEA115959732	PRJEB75553	Brazil	Juquitiba SP				Ibrahim et al, 2024 (https://doi.org/10.1038/s41467-024-55102-3)	Pass	Pass	97.1	75.5	50.1	2026-01-12	10	2026-01-15	0.9455546532
PM_SDN_009	P. malariae	Homo sapiens	ERS20919792	SAMEA115959877	PRJEB75553	Sudan		2019			Ibrahim et al, 2024 (https://doi.org/10.1038/s41467-024-55102-3)	Pass	Pass	99.6	94.5	80.8	2026-08-26	19	2026-01-24	0.95115459
PM_SDN_010	P. malariae	Homo sapiens	ERS20919793	SAMEA115959878	PRJEB75553	Sudan					Ibrahim et al, 2024 (https://doi.org/10.1038/s41467-024-55102-3)	Pass	Pass	83.5	36.8	2026-07-10	0.3	3	2026-07-04	0.9905357066
PM_SEN_001	P. malariae	Homo sapiens	ERS20919776	SAMEA115959861	PRJEB75553	Senegal					Ibrahim et al, 2024 (https://doi.org/10.1038/s41467-024-55102-3)	Pass	Pass	95.3	56.4	21	0.5	5	2026-06-06	0.9946539
PM_SLE_001	P. malariae	Homo sapiens	ERS20919777	SAMEA115959862	PRJEB75553	Sierra Leone		2015			Ibrahim et al, 2024 (https://doi.org/10.1038/s41467-024-55102-3)	Pass	Pass	98.8	85.4	61	2026-05-11	12	2026-07-15	0.9283204762
PM_GAB_005	P. malariae	Homo sapiens	ERS20919672	SAMEA115959757	PRJEB75553	Gabon					Ibrahim et al, 2024 (https://doi.org/10.1038/s41467-024-55102-3)	Out	Co-infection	0.3	0.1	0	0	0	0.3	0.2647507868
PM_GHA_003	P. malariae	Homo sapiens	ERS20919689	SAMEA115959774	PRJEB75553	Ghana		2014			Ibrahim et al, 2024 (https://doi.org/10.1038/s41467-024-55102-3)	Out	Co-infection	99.9	99.7	99.4	94.5	120	187.7	0.6651733258
PM_SLE_007	P. malariae	Homo sapiens	ERS20919780	SAMEA115959865	PRJEB75553	Sierra Leone					Ibrahim et al, 2024 (https://doi.org/10.1038/s41467-024-55102-3)	Pass	Pass	99.9	99.7	99.3	93.6	83	99.3	0.9236062596
PM_THA_019	P. malariae	Homo sapiens	ERS20919829	SAMEA115959914	PRJEB75553	Thailand	Maela	1999			Ibrahim et al, 2024 (https://doi.org/10.1038/s41467-024-55102-3)	Pass	Pass	98.5	82.3	54	2026-05-06	10	2026-09-12	0.9401618403
PmH_Gu6_S45	P. malariae	Homo sapiens	SRR31344995	SAMN44048397	PRJNA1168452	Guinea		2021-10-10			This study	Out	Co-infection	100	99.8	99.3	92.8	117	193.3	0.8245336273
PM_SLE_009	P. malariae	Homo sapiens	ERS20919782	SAMEA115959867	PRJEB75553	Sierra Leone		2015			Ibrahim et al, 2024 (https://doi.org/10.1038/s41467-024-55102-3)	Out	Missing_data	98.8	87.9	65.5	2026-08-10	13	2026-08-15	NA
PM_SLE_010	P. malariae	Homo sapiens	ERS20919783	SAMEA115959868	PRJEB75553	Sierra Leone		2013			Ibrahim et al, 2024 (https://doi.org/10.1038/s41467-024-55102-3)	Out	Missing_data	93.7	50.7	2026-09-16	0.4	5	2026-07-06	NA
PM_GAB_009	P. malariae	Homo sapiens	ERS20919676	SAMEA115959761	PRJEB75553	Gabon					Ibrahim et al, 2024 (https://doi.org/10.1038/s41467-024-55102-3)	Out	Co-infection	99.9	99.6	99	92.9	116	193.9	0.6607135386
THA01	P. malariae	Homo sapiens	ERS4423439	SAMEA6673900	PRJEB37746	Thailand					Ibrahim et al (https://doi-org/10.1038/s41598-020-67568-4)	Out	IBD	92.1	46	2026-09-14	0.3	4	2026-04-05	0.9929873504
PM_GAB_012	P. malariae	Homo sapiens	ERS20919679	SAMEA115959764	PRJEB75553	Gabon					Ibrahim et al, 2024 (https://doi.org/10.1038/s41467-024-55102-3)	Out	Co-infection	99.3	90.5	73.5	2026-05-30	18	32.9	0.6241447759
PM_TZA_002	P. malariae	Homo sapiens	ERS20919795	SAMEA115959880	PRJEB75553	Tanzania		2014			Ibrahim et al, 2024 (https://doi.org/10.1038/s41467-024-55102-3)	Pass	Pass	99.7	95.8	84.3	2026-08-31	21	2026-06-26	0.9384004292
PM_TZA_003	P. malariae	Homo sapiens	ERS20919796	SAMEA115959881	PRJEB75553	Tanzania					Ibrahim et al, 2024 (https://doi.org/10.1038/s41467-024-55102-3)	Pass	Pass	98	76.4	45.5	2026-07-04	9	2026-04-11	0.9382444
PM_TZA_004	P. malariae	Homo sapiens	ERS20919797	SAMEA115959882	PRJEB75553	Tanzania					Ibrahim et al, 2024 (https://doi.org/10.1038/s41467-024-55102-3)	Pass	Pass	99	88.4	68.5	2026-09-19	15	2026-01-20	0.9284844156
PM_TZA_005	P. malariae	Homo sapiens	ERS20919798	SAMEA115959883	PRJEB75553	Tanzania					Ibrahim et al, 2024 (https://doi.org/10.1038/s41467-024-55102-3)	Pass	Pass	98.6	85.9	65.7	2026-04-20	14	2026-07-20	0.9172175388
PM_TZA_006	P. malariae	Homo sapiens	ERS20919799	SAMEA115959884	PRJEB75553	Tanzania					Ibrahim et al, 2024 (https://doi.org/10.1038/s41467-024-55102-3)	Out	Missing_data	98.6	84.6	62.6	2026-07-17	13	2026-05-19	NA
PM_TZA_007	P. malariae	Homo sapiens	ERS20919800	SAMEA115959885	PRJEB75553	Tanzania					Ibrahim et al, 2024 (https://doi.org/10.1038/s41467-024-55102-3)	Out	Missing_data	97.2	65.7	2026-05-27	0.7	6	2026-07-07	NA
THA03	P. malariae	Homo sapiens	ERS4423441	SAMEA6673902	PRJEB37746	Thailand					Ibrahim et al (https://doi-org/10.1038/s41598-020-67568-4)	Out	IBD	95.3	54.3	2026-06-17	0.2	5	2026-01-06	0.9660115814
PM_GAB_010	P. malariae	Homo sapiens	ERS20919677	SAMEA115959762	PRJEB75553	Gabon					Ibrahim et al, 2024 (https://doi.org/10.1038/s41467-024-55102-3)	Out	Co-infection	99.7	95.6	83.9	37.8	23	34.7	0.4156405067
PM_TZA_009	P. malariae	Homo sapiens	ERS20919802	SAMEA115959887	PRJEB75553	Tanzania					Ibrahim et al, 2024 (https://doi.org/10.1038/s41467-024-55102-3)	Pass	Pass	48.8	2026-02-13	2026-09-05	2026-04-01	0	2026-01-04	0.977025906
PM_TZA_010	P. malariae	Homo sapiens	ERS20919803	SAMEA115959888	PRJEB75553	Tanzania					Ibrahim et al, 2024 (https://doi.org/10.1038/s41467-024-55102-3)	Out	Missing_data	37.6	2026-01-13	2026-07-07	2026-03-03	0	2026-04-08	NA
THA02	P. malariae	Homo sapiens	ERS4423440	SAMEA6673901	PRJEB37746	Thailand					Ibrahim et al (https://doi-org/10.1038/s41598-020-67568-4)	Pass	Pass	99.5	92.8	70	2026-08-05	13	2026-07-14	0.97109647
PM_THA_021	P. malariae	Homo sapiens	ERS20919830	SAMEA115959915	PRJEB75553	Thailand	Maela	2014			Ibrahim et al, 2024 (https://doi.org/10.1038/s41467-024-55102-3)	Pass	Pass	99.1	88.4	65.4	2026-02-11	13	2026-09-15	0.944660589
PM_TZA_011	P. malariae	Homo sapiens	ERS20919804	SAMEA115959889	PRJEB75553	Tanzania					Ibrahim et al, 2024 (https://doi.org/10.1038/s41467-024-55102-3)	Out	Missing_data	42.7	2026-02-12	2026-02-06	2026-02-02	0	2026-03-04	NA
PM_TZA_012	P. malariae	Homo sapiens	ERS20919805	SAMEA115959890	PRJEB75553	Tanzania					Ibrahim et al, 2024 (https://doi.org/10.1038/s41467-024-55102-3)	Pass	Pass	2026-04-24	2026-04-05	2026-06-02	0.8	0	4	0.9634850096
PM_TZA_013	P. malariae	Homo sapiens	ERS20919806	SAMEA115959891	PRJEB75553	Tanzania					Ibrahim et al, 2024 (https://doi.org/10.1038/s41467-024-55102-3)	Pass	Pass	15	2026-02-03	2026-07-01	0.6	0	2026-02-13	0.8917154138
PM_TZA_014	P. malariae	Homo sapiens	ERS20919807	SAMEA115959892	PRJEB75553	Tanzania					Ibrahim et al, 2024 (https://doi.org/10.1038/s41467-024-55102-3)	Out	Missing_data	47.7	16	2026-07-08	2026-07-02	0	2026-03-05	NA
PM_TZA_015	P. malariae	Homo sapiens	ERS20919808	SAMEA115959893	PRJEB75553	Tanzania					Ibrahim et al, 2024 (https://doi.org/10.1038/s41467-024-55102-3)	Out	Missing_data	46.4	2026-03-14	2026-02-07	2026-02-02	0	2026-03-04	NA
PM_TZA_016	P. malariae	Homo sapiens	ERS20919809	SAMEA115959894	PRJEB75553	Tanzania					Ibrahim et al, 2024 (https://doi.org/10.1038/s41467-024-55102-3)	Out	Missing_data	2026-03-18	2026-05-03	2026-06-01	0.4	0	2026-02-01	NA
PM_TZA_017	P. malariae	Homo sapiens	ERS20919810	SAMEA115959895	PRJEB75553	Tanzania					Ibrahim et al, 2024 (https://doi.org/10.1038/s41467-024-55102-3)	Pass	Pass	2026-05-02	0.6	0.4	0.2	0	2026-02-01	0.971986409
PM_TZA_018	P. malariae	Homo sapiens	ERS20919811	SAMEA115959896	PRJEB75553	Tanzania					Ibrahim et al, 2024 (https://doi.org/10.1038/s41467-024-55102-3)	Pass	Pass	44.7	15	2026-05-08	2026-09-02	0	2026-08-05	0.9264997968
PM_TZA_019	P. malariae	Homo sapiens	ERS20919812	SAMEA115959897	PRJEB75553	Tanzania					Ibrahim et al, 2024 (https://doi.org/10.1038/s41467-024-55102-3)	Out	Missing_data	43.3	2026-02-15	2026-07-08	2026-01-03	0	2026-01-06	NA
PM_TZA_020	P. malariae	Homo sapiens	ERS20919813	SAMEA115959898	PRJEB75553	Tanzania					Ibrahim et al, 2024 (https://doi.org/10.1038/s41467-024-55102-3)	Out	IBD	2026-05-03	0.4	0.2	0.1	0	3	0.8873342146
PM_PNG_001	P. malariae	Homo sapiens	ERS20919766	SAMEA115959851	PRJEB75553	Papua New Guinea		2014			Ibrahim et al, 2024 (https://doi.org/10.1038/s41467-024-55102-3)	Pass	Pass	99.4	92	74.5	2026-01-22	16	2026-06-21	0.9313725
PM_TZA_021	P. malariae	Homo sapiens	ERS20919814	SAMEA115959899	PRJEB75553	Tanzania					Ibrahim et al, 2024 (https://doi.org/10.1038/s41467-024-55102-3)	Out	Missing_data	2026-09-04	1	0.7	0.4	0	23	NA
PM_TZA_022	P. malariae	Homo sapiens	ERS20919815	SAMEA115959900	PRJEB75553	Tanzania					Ibrahim et al, 2024 (https://doi.org/10.1038/s41467-024-55102-3)	Out	Missing_data	2026-09-23	8	5	2026-03-02	0	2026-05-05	NA
PM_TZA_023	P. malariae	Homo sapiens	ERS20919816	SAMEA115959901	PRJEB75553	Tanzania					Ibrahim et al, 2024 (https://doi.org/10.1038/s41467-024-55102-3)	Out	Missing_data	56.9	2026-04-25	2026-06-15	2026-08-05	1	2026-04-11	NA
PM_TZA_024	P. malariae	Homo sapiens	ERS20919817	SAMEA115959902	PRJEB75553	Tanzania					Ibrahim et al, 2024 (https://doi.org/10.1038/s41467-024-55102-3)	Pass	Pass	51.2	20	2026-03-11	4	1	2026-05-07	0.97782807
PM_TZA_025	P. malariae	Homo sapiens	ERS20919818	SAMEA115959903	PRJEB75553	Tanzania					Ibrahim et al, 2024 (https://doi.org/10.1038/s41467-024-55102-3)	Pass	Pass	2026-02-26	2026-02-07	4	2026-06-01	0	2026-09-06	0.9594863314
PM_TZA_026	P. malariae	Homo sapiens	ERS20919819	SAMEA115959904	PRJEB75553	Tanzania					Ibrahim et al, 2024 (https://doi.org/10.1038/s41467-024-55102-3)	Pass	Pass	41.3	2026-06-15	2026-02-09	2026-06-03	0	2026-04-09	0.9920373989
PM_UGA_002	P. malariae	Homo sapiens	ERS20919832	SAMEA115959917	PRJEB75553	Uganda		2017			Ibrahim et al, 2024 (https://doi.org/10.1038/s41467-024-55102-3)	Pass	Pass	2026-06-01	0.3	0.2	0.1	0	2026-05-03	0.984267404
PM_UGA_004	P. malariae	Homo sapiens	ERS20919833	SAMEA115959918	PRJEB75553	Uganda		2013			Ibrahim et al, 2024 (https://doi.org/10.1038/s41467-024-55102-3)	Out	IBD	45.5	2026-05-15	2026-02-08	2026-01-03	0	2026-09-05	0.94336968
PM_UGA_005	P. malariae	Homo sapiens	ERS20919834	SAMEA115959919	PRJEB75553	Uganda		2014			Ibrahim et al, 2024 (https://doi.org/10.1038/s41467-024-55102-3)	Pass	Pass	41.7	15	2026-04-08	2026-09-02	0	2026-05-08	0.9092794728
PM_UGA_006	P. malariae	Homo sapiens	ERS20919835	SAMEA115959920	PRJEB75553	Uganda					Ibrahim et al, 2024 (https://doi.org/10.1038/s41467-024-55102-3)	Pass	Pass	99.7	97.7	91.3	43.4	26	2026-07-31	0.97706076
PM_UGA_008	P. malariae	Homo sapiens	ERS20919836	SAMEA115959921	PRJEB75553	Uganda		2010			Ibrahim et al, 2024 (https://doi.org/10.1038/s41467-024-55102-3)	Pass	Pass	40	2026-04-11	2026-01-04	0.4	0	2026-09-01	0.9539359625
PM_UGA_009	P. malariae	Homo sapiens	ERS20919837	SAMEA115959922	PRJEB75553	Uganda		2011			Ibrahim et al, 2024 (https://doi.org/10.1038/s41467-024-55102-3)	Pass	Pass	99.2	87.3	59.4	2026-05-05	11	2026-03-13	0.9476351
PM_UGA_010	P. malariae	Homo sapiens	ERS20919838	SAMEA115959923	PRJEB75553	Uganda		2012			Ibrahim et al, 2024 (https://doi.org/10.1038/s41467-024-55102-3)	Pass	Pass	96.9	65	2026-07-27	1	6	2026-01-08	0.96483617
PM_UGA_011	P. malariae	Homo sapiens	ERS20919839	SAMEA115959924	PRJEB75553	Uganda		2013			Ibrahim et al, 2024 (https://doi.org/10.1038/s41467-024-55102-3)	Pass	Pass	98.7	83.6	56.8	2026-05-08	11	14	0.9391883691
PM_UGA_012	P. malariae	Homo sapiens	ERS20919840	SAMEA115959925	PRJEB75553	Uganda		2013			Ibrahim et al, 2024 (https://doi.org/10.1038/s41467-024-55102-3)	Pass	Pass	55.9	2026-06-06	0.8	0.1	1	2026-06-01	0.9385359659
PM_UGA_013	P. malariae	Homo sapiens	ERS20919841	SAMEA115959926	PRJEB75553	Uganda		2013			Ibrahim et al, 2024 (https://doi.org/10.1038/s41467-024-55102-3)	Pass	Pass	93.8	60.4	31.6	2026-03-03	6	2026-07-08	0.9451175148
PM_UGA_014	P. malariae	Homo sapiens	ERS20919842	SAMEA115959927	PRJEB75553	Uganda					Ibrahim et al, 2024 (https://doi.org/10.1038/s41467-024-55102-3)	Out	IBD	99.1	87.7	62.8	9	12	2026-08-14	0.9931904364
PM_UGA_015	P. malariae	Homo sapiens	ERS20919843	SAMEA115959928	PRJEB75553	Uganda					Ibrahim et al, 2024 (https://doi.org/10.1038/s41467-024-55102-3)	Pass	Pass	98.2	79.7	50.5	2026-01-06	10	2026-04-12	0.9921392509
PM_UGA_016	P. malariae	Homo sapiens	ERS20919844	SAMEA115959929	PRJEB75553	Uganda					Ibrahim et al, 2024 (https://doi.org/10.1038/s41467-024-55102-3)	Pass	Pass	78.6	35.2	2026-06-15	2026-02-02	3	2026-05-05	0.99300178
PM_VEN_001	P. malariae	Homo sapiens	ERS20919846	SAMEA115959931	PRJEB75553	Venezuela					Ibrahim et al, 2024 (https://doi.org/10.1038/s41467-024-55102-3)	Out	Missing_data	98.8	86.8	65.2	16	13	2026-09-17	NA
PM0015_lshtm	P. malariae	Homo sapiens	ERS20919633	SAMEA115959718	PRJEB75553	Angola					Ibrahim et al, 2024 (https://doi.org/10.1038/s41467-024-55102-3)	Pass	Pass	98.9	87.9	67.2	2026-03-17	14	2026-05-18	0.995256808
PM_BRA_004	P. malariae	Homo sapiens	ERS20919646	SAMEA115959731	PRJEB75553	Brazil	Juquitiba SP				Ibrahim et al, 2024 (https://doi.org/10.1038/s41467-024-55102-3)	Pass	Pass	99.4	92.9	79.8	37.5	22	32.6	0.9496344121
PM_THA_013	P. malariae	Homo sapiens	ERS20919823	SAMEA115959908	PRJEB75553	Thailand	Maela	2000			Ibrahim et al, 2024 (https://doi.org/10.1038/s41467-024-55102-3)	Out	IBD	96.6	76	50.6	2026-07-10	10	2026-01-14	0.8549593123
PM0018_lshtm	P. malariae	Homo sapiens	ERS20919634	SAMEA115959719	PRJEB75553	Angola					Ibrahim et al, 2024 (https://doi.org/10.1038/s41467-024-55102-3)	Out	Missing_data	98.8	86.9	64.4	2026-02-13	13	2026-05-16	NA
PM0020_lshtm	P. malariae	Homo sapiens	ERS20919635	SAMEA115959720	PRJEB75553	Angola					Ibrahim et al, 2024 (https://doi.org/10.1038/s41467-024-55102-3)	Out	Missing_data	99.9	99.5	98.7	89.7	79	99.1	NA
PM_THA_014	P. malariae	Homo sapiens	ERS20919824	SAMEA115959909	PRJEB75553	Thailand	Mawker Thai	1999			Ibrahim et al, 2024 (https://doi.org/10.1038/s41467-024-55102-3)	Out	IBD	58.4	2026-06-14	2026-04-03	0.3	1	3	0.9599955012
PM0028_lshtm	P. malariae	Homo sapiens	ERS20919636	SAMEA115959721	PRJEB75553	Angola					Ibrahim et al, 2024 (https://doi.org/10.1038/s41467-024-55102-3)	Pass	Pass	99.9	99.7	99	90.4	71	84.9	0.940515026
PM_THA_016	P. malariae	Homo sapiens	ERS20919826	SAMEA115959911	PRJEB75553	Thailand	Maela	2000			Ibrahim et al, 2024 (https://doi.org/10.1038/s41467-024-55102-3)	Out	Co-infection	99	88.4	66	2026-01-13	13	2026-08-16	0.6653268873
PM_THA_018	P. malariae	Homo sapiens	ERS20919828	SAMEA115959913	PRJEB75553	Thailand	Maela	1999			Ibrahim et al, 2024 (https://doi.org/10.1038/s41467-024-55102-3)	Out	IBD	96.6	67.2	32.7	2026-06-01	7	2026-05-08	0.9370346223
PM_GUF_001	P. malariae	Homo sapiens	ERS20919667	SAMEA115959752	PRJEB75553	French Guiana					Ibrahim et al, 2024 (https://doi.org/10.1038/s41467-024-55102-3)	Pass	Pass	99.9	99.1	96.1	64.8	38	46.8	0.9331338
PM0036_lshtm	P. malariae	Homo sapiens	ERS20919637	SAMEA115959722	PRJEB75553	Angola					Ibrahim et al, 2024 (https://doi.org/10.1038/s41467-024-55102-3)	Pass	Pass	100	99.8	99.4	95.2	96	114.3	1
Pm1_HiSeq_trimmed_cleaned	P. malariae	Homo sapiens	ERS1054709	SAMEA3867575	PRJEB12680	Uganda					Ansari et al (https://doi.org/10.1016/j.ijpara.2016.05.009)	Pass	Pass	2026-07-02	0.5	0.3	0.2	0	2026-08-12	0.9895634756
PmB10_S91	P. malariae	Homo sapiens	SRR31345058	SAMN44048342	PRJNA1168452	Guinea		2012-07-12			This study	Out	IBD	2026-02-02	0.4	0.2	0.1	0	2026-03-15	0.951206039
PmB11	P. malariae	Homo sapiens	SRR31345059	SAMN44048343	PRJNA1168452	Central Africa		2013-03-01			This study	Out	Missing_data	2026-03-01	0.3	0.1	0.1	0	87.6	NA
PmB16_S93	P. malariae	Homo sapiens	SRR31345060	SAMN44048344	PRJNA1168452	Central Africa		4/20/14			This study	Out	Missing_data	68.9	39.6	2026-01-24	2026-07-07	3	83.6	NA
PmB17	P. malariae	Homo sapiens	SRR31345036	SAMN44048345	PRJNA1168452	Central Africa		5/24/14			This study	Pass	Pass	2026-06-08	2026-01-03	2026-08-01	0.7	0	32.5	0.9983670631
PmB20	P. malariae	Homo sapiens	SRR31345061	SAMN44048346	PRJNA1168452	Benin		2014-10-09			This study	Pass	Pass	93.2	73.8	54.4	20	11	192.4	0.9504784342
PmB22	P. malariae	Homo sapiens	SRR31345062	SAMN44048347	PRJNA1168452	Ivory Coast		11/18/14			This study	Pass	Pass	45.6	2026-02-16	2026-02-07	2026-05-01	0	50.6	0.9713614417
THA11	P. malariae	Homo sapiens	ERS4423448	SAMEA6673909	PRJEB37746	Thailand					Ibrahim et al (https://doi-org/10.1038/s41598-020-67568-4)	Out	Co-infection	99.1	90.5	71.9	2026-09-18	15	2026-08-19	0.78141595
PmB23	P. malariae	Homo sapiens	SRR31345063	SAMN44048348	PRJNA1168452	Gabon		2/16/15			This study	Pass	Pass	2026-08-20	2026-06-04	2026-05-01	0.2	0	105.5	0.9962446344
PmB24	P. malariae	Homo sapiens	SRR31345040	SAMN44048349	PRJNA1168452	Congo		2016-10-05			This study	Pass	Pass	2026-01-14	2026-07-01	0.3	0	0	196.3	0.9921028
PmB25_S4	P. malariae	Homo sapiens	SRR31345041	SAMN44048350	PRJNA1168452	Cameroon		5/30/16			This study	Pass	Pass	57.2	2026-09-15	2026-07-03	0.1	1	78	0.9925228107
PmB26	P. malariae	Homo sapiens	SRR31345042	SAMN44048351	PRJNA1168452	Cameroon		9/26/16			This study	Pass	Pass	96.6	84.9	70.7	36.8	19	57	0.9836933063
PmB4	P. malariae	Homo sapiens	SRR31345065	SAMN44048354	PRJNA1168452	Burkina Faso		2/27/09			This study	Out	Missing_data	99.9	99.7	99	91.3	105	171.1	NA
PmB5	P. malariae	Homo sapiens	SRR31345044	SAMN44048355	PRJNA1168452	Equitorial Guinea		12/27/09			This study	Out	Missing_data	86.4	55.7	33.9	8	6	47.7	NA
PmB6	P. malariae	Homo sapiens	SRR31345043	SAMN44048356	PRJNA1168452	Uganda		2011-12-07			This study	Pass	Pass	76.5	50.6	34.5	2026-07-13	5	87.2	0.9761338714
PmB7	P. malariae	Homo sapiens	SRR31345039	SAMN44048357	PRJNA1168452	Cameroon		7/25/11			This study	Out	Missing_data	92.1	68.9	47.2	2026-07-14	9	104	NA
PmB8	P. malariae	Homo sapiens	SRR31345038	SAMN44048358	PRJNA1168452	Ivory Coast		2011-08-09			This study	Pass	Pass	99.4	96	89.5	61.5	41	80.9	0.99058602
PmH_Be4_S33	P. malariae	Homo sapiens	SRR31345037	SAMN44048359	PRJNA1168452	Benin		10/28/21			This study	Pass	Pass	99.9	98.8	95.9	75.7	59	131.7	0.94576653
PmH_CI11_S31	P. malariae	Homo sapiens	SRR31345018	SAMN44048378	PRJNA1168452	Ivory Coast		10/21/19			This study	Out	Co-infection	100	99.9	99.9	99.6	352	470.1	0.5815912287
PmH_Ca11_S14	P. malariae	Homo sapiens	SRR31345034	SAMN44048361	PRJNA1168452	Cameroon		10/20/18			This study	Pass	Pass	100	99.9	99.9	99.6	393	595.8	0.9143070537
PmH_Ca12_S15	P. malariae	Homo sapiens	SRR31345032	SAMN44048362	PRJNA1168452	Cameroon		11/22/18			This study	Pass	Pass	99.9	99.7	99.2	94.2	182	343.7	0.9789497276
PmH_Ca13_S16	P. malariae	Homo sapiens	SRR31345031	SAMN44048363	PRJNA1168452	Cameroon		2019-03-01			This study	Pass	Pass	99.9	99.7	99	94.2	219	465	0.9939637442
PmH_Ca14_S17	P. malariae	Homo sapiens	SRR31345030	SAMN44048364	PRJNA1168452	Cameroon		2019-10-02			This study	Pass	Pass	100	99.9	99.9	99.8	408	521.4	0.9816665586
PmH_Ca17_S18	P. malariae	Homo sapiens	SRR31345029	SAMN44048365	PRJNA1168452	Cameroon		2019-05-08			This study	Pass	Pass	100	99.9	99.9	99.7	444	595.1	0.9773057957
PmH_Ca18_S19	P. malariae	Homo sapiens	SRR31345028	SAMN44048366	PRJNA1168452	Cameroon		10/24/19			This study	Pass	Pass	99.1	91.3	75.7	2026-07-26	18	2026-09-23	0.91659207
MY01	P. malariae	Homo sapiens	ERR1355078	SAMEA37322668	PRJEB13344	Malaysia					Rutledge et al (https://doi.org/10.1038/nature21038)	Pass	Pass	100	99.9	99.9	98.7	117	111.1	0.9723307
PmH_Ca19_S20	P. malariae	Homo sapiens	SRR31345027	SAMN44048367	PRJNA1168452	Cameroon		2019-11-11			This study	Pass	Pass	60.1	2026-07-31	2026-01-20	2026-07-08	1	2026-06-17	0.8827879453
PmH_Ca2_S7	P. malariae	Homo sapiens	SRR31345026	SAMN44048368	PRJNA1168452	Cameroon		1/19/17			This study	Out	IBD	100	99.9	99.9	99.6	414	605.3	0.9804006354
PmH_Ca20_S21	P. malariae	Homo sapiens	SRR31345025	SAMN44048369	PRJNA1168452	Cameroon		2019-06-12			This study	Pass	Pass	96.8	83.1	65.9	2026-01-27	15	2026-08-25	0.9778657333
THA12	P. malariae	Homo sapiens	ERS4423449	SAMEA6673910	PRJEB37746	Thailand					Ibrahim et al (https://doi-org/10.1038/s41598-020-67568-4)	Out	Co-infection	99.3	92.4	76.4	2026-03-23	17	2026-09-21	0.6005738789
PmH_Ca21_S22	P. malariae	Homo sapiens	SRR31345024	SAMN44048370	PRJNA1168452	Cameroon		2020-10-06			This study	Pass	Pass	100	99.9	99.9	99.8	403	510.5	0.9775454109
PmH_Ca3_S8	P. malariae	Homo sapiens	SRR31345023	SAMN44048371	PRJNA1168452	Cameroon		1/21/17			This study	Pass	Pass	100	99.9	99.9	99.8	432	550	0.9823000553
PmH_Ca4_S9	P. malariae	Homo sapiens	SRR31345000	SAMN44048372	PRJNA1168452	Cameroon		2017-10-05			This study	Pass	Pass	100	99.9	99.9	99.6	390	563	0.9827110441
PmH_Ca5_S10	P. malariae	Homo sapiens	SRR31344999	SAMN44048373	PRJNA1168452	Cameroon		2017-02-10			This study	Pass	Pass	100	99.9	99.8	98.6	366	647.1	0.9741817395
PmH_Ca8_S11	P. malariae	Homo sapiens	SRR31345022	SAMN44048374	PRJNA1168452	Cameroon		5/22/18			This study	Pass	Pass	99.9	99.9	99.8	98.9	261	392.4	0.9379896214
PmH_Ca9_S12	P. malariae	Homo sapiens	SRR31345021	SAMN44048375	PRJNA1168452	Cameroon		2018-04-09			This study	Pass	Pass	99.9	99.9	99.9	99.8	585	727.2	0.97951039
PM_GAB_003	P. malariae	Homo sapiens	ERS20919670	SAMEA115959755	PRJEB75553	Gabon					Ibrahim et al, 2024 (https://doi.org/10.1038/s41467-024-55102-3)	Out	Co-infection	99.7	97.7	92.6	63	39	54.8	0.8347653976
PmH_CI10_S30	P. malariae	Homo sapiens	SRR31345019	SAMN44048377	PRJNA1168452	Ivory Coast		2019-05-10			This study	Pass	Pass	99.9	99.8	99.5	95.6	114	151.2	0.9937125977
PM_COG_005	P. malariae	Homo sapiens	ERS20919772	SAMEA115959857	PRJEB75553	Congo					Ibrahim et al, 2024 (https://doi.org/10.1038/s41467-024-55102-3)	Out	Co-infection	99.8	99.1	97.2	75.9	48	58.6	0.7784232558
PmH_CI12_S32	P. malariae	Homo sapiens	SRR31345017	SAMN44048379	PRJNA1168452	Ivory Coast		2021-12-04			This study	Pass	Pass	100	99.9	99.8	99.1	387	670.8	0.9803865952
ACO403	P. brasilianum	Alouatta seniculus	SRR31345057	SAMN44048324	PRJNA1168452	Colombia		Jan-18	6.716667	-74.15	This study	Pass	Pass	99.8	99.8	99.7	99.2	317	521.4	0.8663554893
PmH_CI3_S24	P. malariae	Homo sapiens	SRR31345016	SAMN44048380	PRJNA1168452	Ivory Coast		2018-08-07			This study	Pass	Pass	100	99.9	99.8	98.5	277	447.4	0.98118342
PmH_CI4_S25	P. malariae	Homo sapiens	SRR31345015	SAMN44048381	PRJNA1168452	Ivory Coast		7/22/18			This study	Pass	Pass	99.8	99.1	97.9	91.9	248	655.1	0.9744046582
PmH_CI5_S26	P. malariae	Homo sapiens	SRR31345013	SAMN44048382	PRJNA1168452	Ivory Coast		9/22/18			This study	Pass	Pass	100	99.9	99.9	99.7	408	579	0.9804738514
PmH_CI7_S27	P. malariae	Homo sapiens	SRR31345012	SAMN44048383	PRJNA1168452	Ivory Coast		5/20/19			This study	Pass	Pass	81.9	52.8	33.9	2026-09-09	5	2026-09-12	0.9794255476
PmH_CI8_S28	P. malariae	Homo sapiens	SRR31345011	SAMN44048384	PRJNA1168452	Ivory Coast		7/27/19			This study	Pass	Pass	100	100	99.9	99.7	515	732	0.9772784016
PmH_Ca10_S13	P. malariae	Homo sapiens	SRR31345035	SAMN44048360	PRJNA1168452	Cameroon		9/30/18			This study	Out	Co-infection	100	99.9	99.9	99.7	408	595.6	0.5503601549
PmH_Co1_S36	P. malariae	Homo sapiens	SRR31345007	SAMN44048386	PRJNA1168452	Congo		10/24/17			This study	Pass	Pass	100	99.9	99.9	99.7	407	584.1	0.9802661882
PmH_CI1_S23	P. malariae	Homo sapiens	SRR31345020	SAMN44048376	PRJNA1168452	Ivory Coast		8/30/17			This study	Out	Co-infection	99.9	99.4	97.4	73.4	47	60.1	0.7201568388
PmH_Co3_S38	P. malariae	Homo sapiens	SRR31345005	SAMN44048388	PRJNA1168452	Congo		8/29/19			This study	Pass	Pass	99.9	99.8	99.4	97.4	395	676	0.982704257
PmH_Co5_S39	P. malariae	Homo sapiens	SRR31345004	SAMN44048389	PRJNA1168452	Congo		2021-07-08			This study	Pass	Pass	100	99.9	99.9	99.7	384	541	0.984778358
PmH_Co6_S40	P. malariae	Homo sapiens	SRR31345003	SAMN44048390	PRJNA1168452	Congo		2019-06-10			This study	Pass	Pass	100	99.9	99.9	99.6	331	443.7	0.9843829755
PmH_CTA1_S34	P. malariae	Homo sapiens	SRR31345002	SAMN44048391	PRJNA1168452	Central Africa		2018-08-01			This study	Pass	Pass	100	99.9	99.9	99.5	353	520.2	0.97459097
PmH_CTA2_S35	P. malariae	Homo sapiens	SRR31344980	SAMN44048392	PRJNA1168452	Central Africa		9/28/21			This study	Pass	Pass	99.9	99.7	99.2	92.2	104	175	0.9713761782
PmH_Gu2_S41	P. malariae	Homo sapiens	SRR31345009	SAMN44048393	PRJNA1168452	Guinea		8/28/18			This study	Pass	Pass	89	61.7	39.4	2026-05-09	7	2026-01-12	0.9470730577
PmH_Gu3_S42	P. malariae	Homo sapiens	SRR31344998	SAMN44048394	PRJNA1168452	Guinea		2018-01-02			This study	Pass	Pass	100	99.9	99.9	99.6	369	522.4	0.8791206843
PmH_Gu4_S43	P. malariae	Homo sapiens	SRR31344997	SAMN44048395	PRJNA1168452	Guinea		2019-01-06			This study	Pass	Pass	99.3	97.5	95	85.3	174	515.4	0.9800782953
PmH_Gu5_S44	P. malariae	Homo sapiens	SRR31344996	SAMN44048396	PRJNA1168452	Guinea		1/23/20			This study	Pass	Pass	71.2	53.9	43.4	2026-07-27	6	129.9	0.9859541619
PmH_CI9_S29	P. malariae	Homo sapiens	SRR31345010	SAMN44048385	PRJNA1168452	Ivory Coast		8/25/19			This study	Out	Co-infection	100	99.9	99.9	99.7	442	624.2	0.474662812
PmH_Ma1_S46	P. malariae	Homo sapiens	SRR31344994	SAMN44048398	PRJNA1168452	Mali		2017-05-09			This study	Pass	Pass	100	99.9	99.9	99.7	337	452.9	0.9740794235
PmH_Ma2_S47	P. malariae	Homo sapiens	SRR31344993	SAMN44048399	PRJNA1168452	Mali		6/19/19			This study	Pass	Pass	99.9	99.8	99.8	99.4	359	542.1	0.9770713388
PmH_Ma3_S48	P. malariae	Homo sapiens	SRR31344992	SAMN44048400	PRJNA1168452	Mali		11/17/20			This study	Pass	Pass	99.9	99.8	99.5	96.8	255	470.1	0.9786248796
PmH_To1_S49	P. malariae	Homo sapiens	SRR31344991	SAMN44048401	PRJNA1168452	Togo		2/15/18			This study	Pass	Pass	99.9	99.9	99.9	99.7	421	541	0.9895111
Ptv_Leo	P. malariae-like	Pan troglodytes	SRR16133634	SAMN21921817	PRJNA767638	Ivory Coast					Plenderleith at al (https://doi-org/10.1038/s41467-022-29306-4)	Out	Missing_data	2026-06-11	2	1	0.3	0	0.7	NA
SLE02	P. malariae	Homo sapiens	ERS4423437	SAMEA6673898	PRJEB37746	Sierra Leone					Ibrahim et al (https://doi-org/10.1038/s41598-020-67568-4)	Out	IBD	99.4	91.2	68.6	2026-06-09	13	2026-09-15	0.9280188559
PM_MWI_002	P. malariae	Homo sapiens	ERS20919727	SAMEA115959812	PRJEB75553	Malawi		2017			Ibrahim et al, 2024 (https://doi.org/10.1038/s41467-024-55102-3)	Out	Co-infection	99.9	99.5	98.5	82.4	55	65.5	0.6030760649
UGA01	P. malariae	Homo sapiens	ERS4423451	SAMEA6673912	PRJEB37746	Uganda					Ibrahim et al (https://doi-org/10.1038/s41598-020-67568-4)	Out	IBD	2026-03-22	2026-05-04	2	0.6	0	2026-09-01	0.9726257223
PmPBr21_S50	P. malariae	Homo sapiens	SRR31344989	SAMN44048402	PRJNA1168452	Brazil		2009			This study	Out	Missing_data	2026-05-05	2026-06-01	0.7	0.1	0	2026-03-01	NA
SMI006	P. brasilianum	Saguinus midas	SRR31344988	SAMN44048403	PRJNA1168452	French Guiana					This study	Out	Missing_data	2026-04-01	0.4	0.2	0.1	0	0.1	NA
SMI027	P. brasilianum	Saguinus midas	SRR31344987	SAMN44048404	PRJNA1168452	French Guiana					This study	Out	Missing_data	0.8	0.1	0	0	0	0	NA
SMI032	P. brasilianum	Saguinus midas	SRR31344986	SAMN44048405	PRJNA1168452	French Guiana					This study	Out	Missing_data	0.5	0.1	0	0	0	0	NA
UGA03	P. malariae	Homo sapiens	ERS4423452	SAMEA6673913	PRJEB37746	Uganda					Ibrahim et al (https://doi-org/10.1038/s41598-020-67568-4)	Pass	Pass	2026-09-28	2026-02-09	2026-04-05	2026-01-02	0	2026-03-06	0.9405123938
PmH_Co2_S37	P. malariae	Homo sapiens	SRR31345006	SAMN44048387	PRJNA1168452	Congo		2018-04-09			This study	Out	Co-infection	100	99.9	99.9	99.6	466	718.9	0.7692316482
