# Supplementary material for: Identification of two genomic cryptotypes of Plasmodium malariae in Africa
Source: PLoS Negl Trop Dis. 2026 Jul 15;20(7):e0014176. doi: 10.1371/journal.pntd.0014176 (PMC13387610; doi:10.1371/journal.pntd.0014176)
Supplement: S2 Table — Samples were assigned to a predominant cluster based on ancestry analysis, with individuals showing more than 70% ancestry attributed to a given cluster. This classification resulted in 74 samples assigned to cluster R, 70 samples assigned to cluster Y, and 16 samples classified as admixed, with less than 70% ancestry associated with either cluster. (XLSX) [file pntd.0014176.s011.xlsx]

## Sheet: S2 Table
Name	Country	Collection date	Source	% of genome ≥ 1X	% of genome ≥ 5X	% of genome ≥ 10X	% of genome ≥ 30X	Median coverage (X)	Mean coverage (X)	FWS/homozygosity	African Cluster
GN01	Ghana		Rutledge et al (https://doi.org/10.1038/nature21038)	100	99.9	99.6	95.3	60	60.4	0.9864958759	Admixed
KD2	Kenya		Ibrahim et al, 2024 (https://doi.org/10.1038/s41467-024-55102-3)	51.7	2026-01-08	2026-07-01	0.1	1	2026-07-01	0.9207141529	Admixed
KEN01	Kenya		Ibrahim et al (https://doi-org/10.1038/s41598-020-67568-4)	99.9	99.1	96.1	64.8	38	46.8	0.99079903	Admixed
MA01	Mali		Rutledge et al (https://doi.org/10.1038/nature21038)	99.9	99.2	94	0.8	17	17	0.98161431	Y
MOpte51017	Cameroon	2007-05-02	Plenderleith at al (https://doi-org/10.1038/s41467-022-29306-4)	98	91.8	85	67	66	409.2	0.9896674875	Admixed
PM_AGO_007	Angola	2005	Ibrahim et al, 2024 (https://doi.org/10.1038/s41467-024-55102-3)	99.3	92.8	76.9	2026-08-17	17	2026-04-19	0.9500620549	R
PM_AGO_009	Angola	2019	Ibrahim et al, 2024 (https://doi.org/10.1038/s41467-024-55102-3)	99.4	93.6	77.7	2026-04-16	17	2026-01-19	0.9451713059	R
PM_CAF_001	Central Africa	2015	Ibrahim et al, 2024 (https://doi.org/10.1038/s41467-024-55102-3)	2026-09-03	0.4	0.2	0	0	0.7	0.855165848	R
PM_CMR_002	Cameroon		Ibrahim et al, 2024 (https://doi.org/10.1038/s41467-024-55102-3)	2026-08-01	0.4	0.3	0.1	0	1	0.9639745042	Y
PM_CMR_003	Cameroon		Ibrahim et al, 2024 (https://doi.org/10.1038/s41467-024-55102-3)	2026-02-06	0.6	0.3	0.1	0	2026-02-02	0.923325104	R
PM_CMR_006	Cameroon		Ibrahim et al, 2024 (https://doi.org/10.1038/s41467-024-55102-3)	97.8	74.5	41.3	2026-08-02	8	2026-01-10	0.98654761	Y
PM_CMR_007	Cameroon		Ibrahim et al, 2024 (https://doi.org/10.1038/s41467-024-55102-3)	92.9	59.9	2026-07-31	2026-05-04	6	2026-01-09	0.9851053424	Y
PM_COG_001	Congo		Ibrahim et al, 2024 (https://doi.org/10.1038/s41467-024-55102-3)	93.8	60.5	32.4	2026-09-03	6	2026-02-09	0.8532916877	R
PM_COG_002	Congo		Ibrahim et al, 2024 (https://doi.org/10.1038/s41467-024-55102-3)	76.8	49	33.6	2026-03-12	4	2026-08-14	0.9043176841	R
PM_COG_003	Congo		Ibrahim et al, 2024 (https://doi.org/10.1038/s41467-024-55102-3)	63.5	32.9	2026-01-19	2026-04-06	2	2026-02-08	0.9699881315	R
PM_COG_004	Congo		Ibrahim et al, 2024 (https://doi.org/10.1038/s41467-024-55102-3)	99.5	95.2	86.2	52.9	32	50.3	0.9492122817	R
PM_COG_007	Congo	2019	Ibrahim et al, 2024 (https://doi.org/10.1038/s41467-024-55102-3)	95.8	57.4	2026-05-20	0.4	5	2026-05-06	0.99354528	Admixed
PM_COG_008	Congo		Ibrahim et al, 2024 (https://doi.org/10.1038/s41467-024-55102-3)	99	83.9	50.5	2026-03-02	10	2026-01-11	0.991855589	Y
PM_DZA_001	Algeria		Ibrahim et al, 2024 (https://doi.org/10.1038/s41467-024-55102-3)	99	85.9	59.1	2026-02-07	11	2026-08-13	0.9151786	R
PM_GAB_002	Gabon		Ibrahim et al, 2024 (https://doi.org/10.1038/s41467-024-55102-3)	55.4	2026-08-05	0.6	0.1	1	2026-05-01	0.9926721217	Y
PM_GAB_008	Gabon		Ibrahim et al, 2024 (https://doi.org/10.1038/s41467-024-55102-3)	99.9	99.7	99.4	95.6	96	113	0.99787057	Y
PM_GAB_011	Gabon		Ibrahim et al, 2024 (https://doi.org/10.1038/s41467-024-55102-3)	97.5	79.3	55.7	2026-07-15	11	2026-03-18	0.8841859004	Y
PM_GAB_013	Gabon		Ibrahim et al, 2024 (https://doi.org/10.1038/s41467-024-55102-3)	98.8	89.3	73.5	34.7	19	36.4	0.99434622	Y
PM_GAB_014	Gabon		Ibrahim et al, 2024 (https://doi.org/10.1038/s41467-024-55102-3)	56.4	32.2	2026-05-21	2026-06-09	2	13	0.9754534629	Y
PM_GAB_015	Gabon		Ibrahim et al, 2024 (https://doi.org/10.1038/s41467-024-55102-3)	99.9	99.7	99	88	75	110.5	0.99719014	Y
PM_GHA_001	Ghana		Ibrahim et al, 2024 (https://doi.org/10.1038/s41467-024-55102-3)	73.8	2026-01-31	2026-07-12	2026-06-01	2	2026-04-05	0.9472338616	R
PM_GHA_002	Ghana	2014	Ibrahim et al, 2024 (https://doi.org/10.1038/s41467-024-55102-3)	99.9	99.5	98.7	87.2	79	125.3	0.96665621	R
PM_GHA_004_com	Ghana		Ibrahim et al, 2024 (https://doi.org/10.1038/s41467-024-55102-3)	27	2026-06-12	2026-02-08	2026-01-03	0	2026-03-04	0.9839971373	Admixed
PM_GHA_005	Ghana	2015	Ibrahim et al, 2024 (https://doi.org/10.1038/s41467-024-55102-3)	99.9	98.6	93.8	62	39	68.2	0.95930916	R
PM_GHA_006	Ghana	2015	Ibrahim et al, 2024 (https://doi.org/10.1038/s41467-024-55102-3)	40.1	2026-06-16	2026-08-07	2026-04-01	0	2026-06-03	0.9481411691	R
PM_GHA_007	Ghana	2013	Ibrahim et al, 2024 (https://doi.org/10.1038/s41467-024-55102-3)	97.5	76.7	46.4	2026-08-03	9	2026-09-10	0.9559422081	R
PM_GHA_009	Ghana	2013	Ibrahim et al, 2024 (https://doi.org/10.1038/s41467-024-55102-3)	99.2	85.6	53.3	2026-04-02	10	2026-05-11	0.9530906172	R
PM_GHA_010	Ghana	2011	Ibrahim et al, 2024 (https://doi.org/10.1038/s41467-024-55102-3)	70.8	2026-06-10	2026-01-01	0.1	1	2026-05-02	0.9421536662	R
PM_GHA_011	Ghana		Ibrahim et al, 2024 (https://doi.org/10.1038/s41467-024-55102-3)	93.9	49.5	2026-03-15	0.3	4	2026-07-05	0.953978397	R
PM_GHA_012	Ghana	2019	Ibrahim et al, 2024 (https://doi.org/10.1038/s41467-024-55102-3)	98.4	78.3	44.5	2026-09-02	9	2026-06-10	0.9505012604	R
PM_GHA_014	Ghana	2019	Ibrahim et al, 2024 (https://doi.org/10.1038/s41467-024-55102-3)	96.1	60.9	2026-02-24	0.8	6	2026-02-07	0.9144879843	Y
PM_GHA_015	Ghana	2019	Ibrahim et al, 2024 (https://doi.org/10.1038/s41467-024-55102-3)	93.8	50.3	2026-06-17	0.6	5	2026-03-06	0.98559678	Y
PM_GHA_016	Ghana	2019	Ibrahim et al, 2024 (https://doi.org/10.1038/s41467-024-55102-3)	95.7	58	2026-01-22	0.6	5	2026-09-06	0.98559678	Y
PM_GIN_001	Guinea	2019	Ibrahim et al, 2024 (https://doi.org/10.1038/s41467-024-55102-3)	99.4	93	76.9	2026-04-22	17	2026-04-21	0.96274078	Y
PM_GMB_001	Gambia	2015	Ibrahim et al, 2024 (https://doi.org/10.1038/s41467-024-55102-3)	97.6	75.6	45.4	2026-01-05	9	2026-05-11	0.9247997	R
PM_GNQ_001_com	Equitorial Guinea		Ibrahim et al, 2024 (https://doi.org/10.1038/s41467-024-55102-3)	99.8	97.9	91.5	44.9	27	32.6	0.9652174	Admixed
PM_KEN_004	Kenya	2015	Ibrahim et al, 2024 (https://doi.org/10.1038/s41467-024-55102-3)	96.6	64.1	28	2026-01-01	6	2026-08-07	0.959036009	R
PM_KEN_006	Kenya	2018	Ibrahim et al, 2024 (https://doi.org/10.1038/s41467-024-55102-3)	72	2026-01-12	2026-04-01	0.1	1	2026-06-02	0.9472054066	R
PM_KEN_007_com	Kenya	2014	Ibrahim et al, 2024 (https://doi.org/10.1038/s41467-024-55102-3)	98	80.8	56.2	2026-01-12	11	2026-03-15	0.95551941	R
PM_KEN_008	Kenya	2015	Ibrahim et al, 2024 (https://doi.org/10.1038/s41467-024-55102-3)	96.7	73.7	44.2	2026-01-05	8	11	0.9499574942	R
PM_KEN_009	Kenya	2014	Ibrahim et al, 2024 (https://doi.org/10.1038/s41467-024-55102-3)	2026-07-18	2026-02-09	2026-04-05	2026-06-01	0	2026-03-12	0.9287233825	R
PM_KEN_012	Kenya	2019	Ibrahim et al, 2024 (https://doi.org/10.1038/s41467-024-55102-3)	97.9	70	2026-09-29	0.5	7	2026-09-07	0.978343989	Admixed
PM_KEN_013	Kenya	2019	Ibrahim et al, 2024 (https://doi.org/10.1038/s41467-024-55102-3)	95.1	53.7	2026-09-17	0.3	5	2026-02-06	0.9409815626	R
PM_KEN_014	Kenya		Ibrahim et al, 2024 (https://doi.org/10.1038/s41467-024-55102-3)	91	43.1	2026-06-13	0.4	4	2026-02-05	0.98989894	Y
PM_MWI_003	Malawi	2017	Ibrahim et al, 2024 (https://doi.org/10.1038/s41467-024-55102-3)	2026-07-10	0.4	0.2	0.1	0	0.4	0.94864631	R
PM_MWI_004	Malawi	2012	Ibrahim et al, 2024 (https://doi.org/10.1038/s41467-024-55102-3)	99.1	89.5	68.1	2026-07-10	14	16	0.9746180463	R
PM_MWI_005_com	Malawi	2014	Ibrahim et al, 2024 (https://doi.org/10.1038/s41467-024-55102-3)	2026-07-10	0.4	0.2	0.1	0	0.4	0.9219462341	R
PM_MWI_006	Malawi	2013	Ibrahim et al, 2024 (https://doi.org/10.1038/s41467-024-55102-3)	99.6	93.1	72.7	2026-01-10	14	2026-05-16	0.9187500785	R
PM_NGA_001	Nigeria	2017	Ibrahim et al, 2024 (https://doi.org/10.1038/s41467-024-55102-3)	88.7	46.9	2026-09-16	0.5	4	2026-05-05	0.8800628513	Y
PM_NGA_002	Nigeria	2017	Ibrahim et al, 2024 (https://doi.org/10.1038/s41467-024-55102-3)	95.3	64	29	0.8	6	2026-06-07	0.9920323882	Y
PM_NGA_003	Nigeria	2017	Ibrahim et al, 2024 (https://doi.org/10.1038/s41467-024-55102-3)	97.5	78.5	48.4	2026-08-03	9	2026-02-11	0.9601466161	R
PM_NGA_004	Nigeria	2017	Ibrahim et al, 2024 (https://doi.org/10.1038/s41467-024-55102-3)	78.7	2026-09-17	2026-04-02	0.1	2	2026-07-02	0.9618352909	R
PM_NGA_005	Nigeria	2017	Ibrahim et al, 2024 (https://doi.org/10.1038/s41467-024-55102-3)	98.3	77.2	42.8	2026-03-02	8	2026-01-10	0.9533019251	R
PM_NGA_006	Nigeria	2017	Ibrahim et al, 2024 (https://doi.org/10.1038/s41467-024-55102-3)	99.7	96.9	85.9	2026-03-21	19	2026-08-21	0.9606875777	R
PM_NGA_007	Nigeria	2017	Ibrahim et al, 2024 (https://doi.org/10.1038/s41467-024-55102-3)	94.3	65.9	36.4	2026-04-03	7	2026-03-09	0.9731188947	R
PM_NGA_008	Nigeria	2017	Ibrahim et al, 2024 (https://doi.org/10.1038/s41467-024-55102-3)	98.6	86.4	64.8	2026-07-15	13	2026-04-17	0.96660233	R
PM_NGA_010	Nigeria	2014	Ibrahim et al, 2024 (https://doi.org/10.1038/s41467-024-55102-3)	99.1	90.8	72.1	2026-06-15	15	2026-01-18	0.9450913984	R
PM_NGA_012	Nigeria	2013	Ibrahim et al, 2024 (https://doi.org/10.1038/s41467-024-55102-3)	99.4	95.3	83.9	2026-08-23	20	2026-01-22	0.9393895747	R
PM_NGA_015	Nigeria	2010	Ibrahim et al, 2024 (https://doi.org/10.1038/s41467-024-55102-3)	97.9	79.3	49.4	2026-02-04	9	2026-06-11	0.9434542005	R
PM_NGA_016_com	Nigeria		Ibrahim et al, 2024 (https://doi.org/10.1038/s41467-024-55102-3)	98	73.5	36.9	2026-04-01	7	2026-02-09	0.9565815721	R
PM_NGA_018_com	Nigeria	2010	Ibrahim et al, 2024 (https://doi.org/10.1038/s41467-024-55102-3)	98.9	83.6	53	2026-02-04	10	12	0.968511356	R
PM_NGA_019	Nigeria	2011	Ibrahim et al, 2024 (https://doi.org/10.1038/s41467-024-55102-3)	96.7	65	2026-09-28	1	6	2026-09-07	0.936552248	R
PM_NGA_021	Nigeria	2019	Ibrahim et al, 2024 (https://doi.org/10.1038/s41467-024-55102-3)	99.4	92	73	2026-06-16	15	2026-08-18	0.9532058135	R
PM_NGA_022	Nigeria	2019	Ibrahim et al, 2024 (https://doi.org/10.1038/s41467-024-55102-3)	97.2	70.8	36.9	2026-02-02	7	2026-03-09	0.958466438	R
PM_NGA_023	Nigeria	2019	Ibrahim et al, 2024 (https://doi.org/10.1038/s41467-024-55102-3)	97.7	73.7	41.7	2026-08-03	8	11	0.9489014926	R
PM_NGA_024	Nigeria	2019	Ibrahim et al, 2024 (https://doi.org/10.1038/s41467-024-55102-3)	59.3	2026-06-17	2026-02-07	2026-05-01	1	2026-04-07	0.9311728748	R
PM_NGA_025	Nigeria	2019	Ibrahim et al, 2024 (https://doi.org/10.1038/s41467-024-55102-3)	99.4	93.4	78.2	2026-05-24	18	2026-04-22	0.9449099397	R
PM_NGA_026	Nigeria	2019	Ibrahim et al, 2024 (https://doi.org/10.1038/s41467-024-55102-3)	4	0.5	0.3	0.1	0	1	0.94989532	R
PM_NGA_027	Nigeria	2019	Ibrahim et al, 2024 (https://doi.org/10.1038/s41467-024-55102-3)	98.2	80.6	52.5	2026-05-06	10	2026-06-12	0.9561057774	R
PM_NGA_028	Nigeria	2019	Ibrahim et al, 2024 (https://doi.org/10.1038/s41467-024-55102-3)	97.1	71.3	38.7	2026-06-02	8	2026-05-09	0.95211167	R
PM_NGA_029	Nigeria	2018	Ibrahim et al, 2024 (https://doi.org/10.1038/s41467-024-55102-3)	97.9	75.7	42.2	2026-05-02	8	10	0.9567294034	R
PM_NGA_031	Nigeria		Ibrahim et al, 2024 (https://doi.org/10.1038/s41467-024-55102-3)	97.7	75.6	43.8	2026-05-03	8	2026-05-10	0.9908138159	Y
PM_SDN_002	Sudan		Ibrahim et al, 2024 (https://doi.org/10.1038/s41467-024-55102-3)	96.6	74.1	48.8	2026-07-10	9	2026-08-13	0.98966521	Y
PM_SDN_003	Sudan		Ibrahim et al, 2024 (https://doi.org/10.1038/s41467-024-55102-3)	2026-02-20	2026-02-01	0.4	0.1	0	0.5	0.9374887822	R
PM_SDN_004_com	Sudan		Ibrahim et al, 2024 (https://doi.org/10.1038/s41467-024-55102-3)	99.9	99.7	99.2	92.1	70	80.8	0.9488525801	Admixed
PM_SDN_006	Sudan		Ibrahim et al, 2024 (https://doi.org/10.1038/s41467-024-55102-3)	99.9	99.8	99.4	95.2	90	106	0.9355138943	R
PM_SDN_008	Sudan		Ibrahim et al, 2024 (https://doi.org/10.1038/s41467-024-55102-3)	95.2	72.2	46.5	2026-07-09	9	2026-01-13	0.9095687201	R
PM_SDN_009	Sudan	2019	Ibrahim et al, 2024 (https://doi.org/10.1038/s41467-024-55102-3)	99.6	94.5	80.8	2026-08-26	19	2026-01-24	0.95115459	Admixed
PM_SDN_010	Sudan		Ibrahim et al, 2024 (https://doi.org/10.1038/s41467-024-55102-3)	83.5	36.8	2026-07-10	0.3	3	2026-07-04	0.9905357066	Y
PM_SEN_001	Senegal		Ibrahim et al, 2024 (https://doi.org/10.1038/s41467-024-55102-3)	95.3	56.4	21	0.5	5	2026-06-06	0.9946539	Y
PM_SLE_001	Sierra Leone	2015	Ibrahim et al, 2024 (https://doi.org/10.1038/s41467-024-55102-3)	98.8	85.4	61	2026-05-11	12	2026-07-15	0.9283204762	R
PM_SLE_007	Sierra Leone		Ibrahim et al, 2024 (https://doi.org/10.1038/s41467-024-55102-3)	99.9	99.7	99.3	93.6	83	99.3	0.9236062596	R
PM_TZA_002	Tanzania	2014	Ibrahim et al, 2024 (https://doi.org/10.1038/s41467-024-55102-3)	99.7	95.8	84.3	2026-08-31	21	2026-06-26	0.9384004292	R
PM_TZA_003	Tanzania		Ibrahim et al, 2024 (https://doi.org/10.1038/s41467-024-55102-3)	98	76.4	45.5	2026-07-04	9	2026-04-11	0.9382444	R
PM_TZA_004	Tanzania		Ibrahim et al, 2024 (https://doi.org/10.1038/s41467-024-55102-3)	99	88.4	68.5	2026-09-19	15	2026-01-20	0.9284844156	R
PM_TZA_005	Tanzania		Ibrahim et al, 2024 (https://doi.org/10.1038/s41467-024-55102-3)	98.6	85.9	65.7	2026-04-20	14	2026-07-20	0.9172175388	R
PM_TZA_009	Tanzania		Ibrahim et al, 2024 (https://doi.org/10.1038/s41467-024-55102-3)	48.8	2026-02-13	2026-09-05	2026-04-01	0	2026-01-04	0.977025906	R
PM_TZA_012	Tanzania		Ibrahim et al, 2024 (https://doi.org/10.1038/s41467-024-55102-3)	2026-04-24	2026-04-05	2026-06-02	0.8	0	4	0.9634850096	R
PM_TZA_013	Tanzania		Ibrahim et al, 2024 (https://doi.org/10.1038/s41467-024-55102-3)	15	2026-02-03	2026-07-01	0.6	0	2026-02-13	0.8917154138	R
PM_TZA_017	Tanzania		Ibrahim et al, 2024 (https://doi.org/10.1038/s41467-024-55102-3)	2026-05-02	0.6	0.4	0.2	0	2026-02-01	0.971986409	R
PM_TZA_018	Tanzania		Ibrahim et al, 2024 (https://doi.org/10.1038/s41467-024-55102-3)	44.7	15	2026-05-08	2026-09-02	0	2026-08-05	0.9264997968	R
PM_TZA_024	Tanzania		Ibrahim et al, 2024 (https://doi.org/10.1038/s41467-024-55102-3)	51.2	20	2026-03-11	4	1	2026-05-07	0.97782807	R
PM_TZA_025	Tanzania		Ibrahim et al, 2024 (https://doi.org/10.1038/s41467-024-55102-3)	2026-02-26	2026-02-07	4	2026-06-01	0	2026-09-06	0.9594863314	R
PM_TZA_026	Tanzania		Ibrahim et al, 2024 (https://doi.org/10.1038/s41467-024-55102-3)	41.3	2026-06-15	2026-02-09	2026-06-03	0	2026-04-09	0.9920373989	Y
PM_UGA_002	Uganda	2017	Ibrahim et al, 2024 (https://doi.org/10.1038/s41467-024-55102-3)	2026-06-01	0.3	0.2	0.1	0	2026-05-03	0.984267404	Admixed
PM_UGA_005	Uganda	2014	Ibrahim et al, 2024 (https://doi.org/10.1038/s41467-024-55102-3)	41.7	15	2026-04-08	2026-09-02	0	2026-05-08	0.9092794728	R
PM_UGA_006	Uganda		Ibrahim et al, 2024 (https://doi.org/10.1038/s41467-024-55102-3)	99.7	97.7	91.3	43.4	26	2026-07-31	0.97706076	Admixed
PM_UGA_008	Uganda	2010	Ibrahim et al, 2024 (https://doi.org/10.1038/s41467-024-55102-3)	40	2026-04-11	2026-01-04	0.4	0	2026-09-01	0.9539359625	R
PM_UGA_009	Uganda	2011	Ibrahim et al, 2024 (https://doi.org/10.1038/s41467-024-55102-3)	99.2	87.3	59.4	2026-05-05	11	2026-03-13	0.9476351	R
PM_UGA_010	Uganda	2012	Ibrahim et al, 2024 (https://doi.org/10.1038/s41467-024-55102-3)	96.9	65	2026-07-27	1	6	2026-01-08	0.96483617	R
PM_UGA_011	Uganda	2013	Ibrahim et al, 2024 (https://doi.org/10.1038/s41467-024-55102-3)	98.7	83.6	56.8	2026-05-08	11	14	0.9391883691	R
PM_UGA_012	Uganda	2013	Ibrahim et al, 2024 (https://doi.org/10.1038/s41467-024-55102-3)	55.9	2026-06-06	0.8	0.1	1	2026-06-01	0.9385359659	R
PM_UGA_013	Uganda	2013	Ibrahim et al, 2024 (https://doi.org/10.1038/s41467-024-55102-3)	93.8	60.4	31.6	2026-03-03	6	2026-07-08	0.9451175148	R
PM_UGA_015	Uganda		Ibrahim et al, 2024 (https://doi.org/10.1038/s41467-024-55102-3)	98.2	79.7	50.5	2026-01-06	10	2026-04-12	0.9921392509	Y
PM_UGA_016	Uganda		Ibrahim et al, 2024 (https://doi.org/10.1038/s41467-024-55102-3)	78.6	35.2	2026-06-15	2026-02-02	3	2026-05-05	0.99300178	Y
PM0015_lshtm	Angola		Ibrahim et al, 2024 (https://doi.org/10.1038/s41467-024-55102-3)	98.9	87.9	67.2	2026-03-17	14	2026-05-18	0.995256808	Admixed
PM0028_lshtm	Angola		Ibrahim et al, 2024 (https://doi.org/10.1038/s41467-024-55102-3)	99.9	99.7	99	90.4	71	84.9	0.940515026	Admixed
PM0036_lshtm	Angola		Ibrahim et al, 2024 (https://doi.org/10.1038/s41467-024-55102-3)	100	99.8	99.4	95.2	96	114.3	1	Admixed
Pm1_HiSeq_trimmed_cleaned	Uganda		Ansari et al (https://doi.org/10.1016/j.ijpara.2016.05.009)	2026-07-02	0.5	0.3	0.2	0	2026-08-12	0.9895634756	Admixed
PmB17	Central Africa	5/24/14	This study	2026-06-08	2026-01-03	2026-08-01	0.7	0	32.5	0.9983670631	Y
PmB20	Benin	2014-10-09	This study	93.2	73.8	54.4	20	11	192.4	0.9504784342	Y
PmB22	Ivory Coast	11/18/14	This study	45.6	2026-02-16	2026-02-07	2026-05-01	0	50.6	0.9713614417	Y
PmB23	Gabon	2/16/15	This study	2026-08-20	2026-06-04	2026-05-01	0.2	0	105.5	0.9962446344	Y
PmB24	Congo	2016-10-05	This study	2026-01-14	2026-07-01	0.3	0	0	196.3	0.9921028	Y
PmB25_S4	Cameroon	5/30/16	This study	57.2	2026-09-15	2026-07-03	0.1	1	78	0.9925228107	Y
PmB26	Cameroon	9/26/16	This study	96.6	84.9	70.7	36.8	19	57	0.9836933063	Y
PmB6	Uganda	2011-12-07	This study	76.5	50.6	34.5	2026-07-13	5	87.2	0.9761338714	Y
PmB8	Ivory Coast	2011-08-09	This study	99.4	96	89.5	61.5	41	80.9	0.99058602	Y
PmH_Be4_S33	Benin	10/28/21	This study	99.9	98.8	95.9	75.7	59	131.7	0.94576653	Y
PmH_Ca11_S14	Cameroon	10/20/18	This study	100	99.9	99.9	99.6	393	595.8	0.9143070537	Y
PmH_Ca12_S15	Cameroon	11/22/18	This study	99.9	99.7	99.2	94.2	182	343.7	0.9789497276	Y
PmH_Ca13_S16	Cameroon	2019-03-01	This study	99.9	99.7	99	94.2	219	465	0.9939637442	Y
PmH_Ca14_S17	Cameroon	2019-10-02	This study	100	99.9	99.9	99.8	408	521.4	0.9816665586	Y
PmH_Ca17_S18	Cameroon	2019-05-08	This study	100	99.9	99.9	99.7	444	595.1	0.9773057957	Y
PmH_Ca18_S19	Cameroon	10/24/19	This study	99.1	91.3	75.7	2026-07-26	18	2026-09-23	0.91659207	Y
PmH_Ca19_S20	Cameroon	2019-11-11	This study	60.1	2026-07-31	2026-01-20	2026-07-08	1	2026-06-17	0.8827879453	Y
PmH_Ca20_S21	Cameroon	2019-06-12	This study	96.8	83.1	65.9	2026-01-27	15	2026-08-25	0.9778657333	Y
PmH_Ca21_S22	Cameroon	2020-10-06	This study	100	99.9	99.9	99.8	403	510.5	0.9775454109	Y
PmH_Ca3_S8	Cameroon	1/21/17	This study	100	99.9	99.9	99.8	432	550	0.9823000553	Y
PmH_Ca4_S9	Cameroon	2017-10-05	This study	100	99.9	99.9	99.6	390	563	0.9827110441	Y
PmH_Ca5_S10	Cameroon	2017-02-10	This study	100	99.9	99.8	98.6	366	647.1	0.9741817395	Y
PmH_Ca8_S11	Cameroon	5/22/18	This study	99.9	99.9	99.8	98.9	261	392.4	0.9379896214	Y
PmH_Ca9_S12	Cameroon	2018-04-09	This study	99.9	99.9	99.9	99.8	585	727.2	0.97951039	Y
PmH_CI10_S30	Ivory Coast	2019-05-10	This study	99.9	99.8	99.5	95.6	114	151.2	0.9937125977	Y
PmH_CI12_S32	Ivory Coast	2021-12-04	This study	100	99.9	99.8	99.1	387	670.8	0.9803865952	Y
PmH_CI3_S24	Ivory Coast	2018-08-07	This study	100	99.9	99.8	98.5	277	447.4	0.98118342	Y
PmH_CI4_S25	Ivory Coast	7/22/18	This study	99.8	99.1	97.9	91.9	248	655.1	0.9744046582	Y
PmH_CI5_S26	Ivory Coast	9/22/18	This study	100	99.9	99.9	99.7	408	579	0.9804738514	Y
PmH_CI7_S27	Ivory Coast	5/20/19	This study	81.9	52.8	33.9	2026-09-09	5	2026-09-12	0.9794255476	Y
PmH_CI8_S28	Ivory Coast	7/27/19	This study	100	100	99.9	99.7	515	732	0.9772784016	Y
PmH_Co1_S36	Congo	10/24/17	This study	100	99.9	99.9	99.7	407	584.1	0.9802661882	Y
PmH_Co3_S38	Congo	8/29/19	This study	99.9	99.8	99.4	97.4	395	676	0.982704257	Y
PmH_Co5_S39	Congo	2021-07-08	This study	100	99.9	99.9	99.7	384	541	0.984778358	Y
PmH_Co6_S40	Congo	2019-06-10	This study	100	99.9	99.9	99.6	331	443.7	0.9843829755	Y
PmH_CTA1_S34	Central Africa	2018-08-01	This study	100	99.9	99.9	99.5	353	520.2	0.97459097	Y
PmH_CTA2_S35	Central Africa	9/28/21	This study	99.9	99.7	99.2	92.2	104	175	0.9713761782	Y
PmH_Gu2_S41	Guinea	8/28/18	This study	89	61.7	39.4	2026-05-09	7	2026-01-12	0.9470730577	Y
PmH_Gu3_S42	Guinea	2018-01-02	This study	100	99.9	99.9	99.6	369	522.4	0.8791206843	Y
PmH_Gu4_S43	Guinea	2019-01-06	This study	99.3	97.5	95	85.3	174	515.4	0.9800782953	Y
PmH_Gu5_S44	Guinea	1/23/20	This study	71.2	53.9	43.4	2026-07-27	6	129.9	0.9859541619	Y
PmH_Ma1_S46	Mali	2017-05-09	This study	100	99.9	99.9	99.7	337	452.9	0.9740794235	Y
PmH_Ma2_S47	Mali	6/19/19	This study	99.9	99.8	99.8	99.4	359	542.1	0.9770713388	Y
PmH_Ma3_S48	Mali	11/17/20	This study	99.9	99.8	99.5	96.8	255	470.1	0.9786248796	Y
PmH_To1_S49	Togo	2/15/18	This study	99.9	99.9	99.9	99.7	421	541	0.9895111	Y
UGA03	Uganda		Ibrahim et al (https://doi-org/10.1038/s41598-020-67568-4)	2026-09-28	2026-02-09	2026-04-05	2026-01-02	0	2026-03-06	0.9405123938	R
