# Supplementary material for: Identification of two genomic cryptotypes of Plasmodium malariae in Africa
Source: PLoS Negl Trop Dis. 2026 Jul 15;20(7):e0014176. doi: 10.1371/journal.pntd.0014176 (PMC13387610; doi:10.1371/journal.pntd.0014176)
Supplement: S3 Table — The “Cluster” column indicates in which cluster the signal was detected, and the “Test” column specifies the method used for detection. NA, information not available. (XLSX) [file pntd.0014176.s012.xlsx]

## Sheet: S3 Table
Chromosome	Test	Cluster	ID	Description	Function	Process	Name
1	Rsb, XP-EHH	Cluster R	PmUG01_01017000	inositol-phosphate phosphatase, putative	inositol monophosphate 1-phosphatase activity;inositol monophosphate 3-phosphatase activity;inositol monophosphate 4-phosphatase activity;phosphoric ester hydrolase activity	NA	NA
1	Rsb	Cluster R	PmUG01_01021300	ribonucleases P/MRP protein subunit POP1, putative	ribonuclease P activity	NA	POP1
1	Rsb, XP-EHH	Cluster R	PmUG01_01030000	lysine-specific histone demethylase, putative	oxidoreductase activity	NA	LSD2
2	PBS	Cluster Y	PMUG01_02023400	conserved Plasmodium protein, unknown function	NA	NA	NA
2	PBS	Cluster Y	PMUG01_02023500	RNA-binding protein, putative	NA	NA	NA
2	PBS	Cluster Y	PMUG01_02023600	signal recognition particle subunit SRP9, putative	NA	NA	SRP9
2	PBS	Cluster Y	PMUG01_02023700	apicomplexan kinetochore protein 8, putative	NA	NA	AKIT8
2	PBS	Cluster Y	PMUG01_02023800	1-cys peroxiredoxin, putative	NA	NA	AOP
2	PBS	Cluster Y	PMUG01_02023900	60S ribosomal export protein NMD3, putative	NA	NA	NMD3
2	PBS	Cluster Y	PMUG01_02024000	ribosome biogenesis protein BRX1, putative	NA	ribosomal large subunit assembly	NA
2	PBS	Cluster Y	PMUG01_02024100	N6-adenosine-methyltransferase MT-A70, putative	mRNA (N6-adenosine)-methyltransferase activity	mRNA methylation	MT-A70
2	PBS	Cluster Y	PMUG01_02024200	COX assembly mitochondrial protein, putative	NA	NA	CMC1
2	PBS	Cluster Y	PMUG01_02024300	zinc finger protein, putative	NA	NA	NA
2	PBS	Cluster Y	PMUG01_02024400	dynein light chain, putative	NA	NA	NA
2	PBS	Cluster Y	PMUG01_02024500	dynein heavy chain, putative	NA	NA	NA
2	PBS	Cluster Y	PMUG01_02024600	conserved protein, unknown function	NA	NA	NA
2	PBS	Cluster Y	PMUG01_02024700	tRNA pseudouridine synthase D, putative	NA	NA	NA
2	PBS	Cluster Y	PMUG01_02024800	AP-4 complex subunit beta, putative	NA	NA	NA
2	PBS	Cluster Y	PMUG01_02024900	AP2 domain transcription factor AP2-L, putative	NA	NA	ApiAP2
2	PBS	Cluster Y	PMUG01_02025000	IMP1-like protein, putative	NA	NA	IMP2
3	PBS	Cluster R	PMUG01_03014400	6-cysteine protein P36, putative	NA	NA	P36
3	PBS	Cluster R	PMUG01_03014500	6-cysteine protein P52, putative	NA	NA	P52
3	PBS	Cluster R	PMUG01_03014600	6-cysteine protein, putative	NA	NA	NA
3	PBS, Rsb, XP-EHH	Cluster R	PMUG01_03014700	conserved Plasmodium protein, unknown function	NA	NA	NA
3	PBS	Cluster R	PMUG01_03014800	dipeptidyl aminopeptidase 3, putative	aminopeptidase activity	NA	DPAP3
3	PBS	Cluster R	PMUG01_03014900	sporozoite-specific protein S10, putative	NA	NA	NA
3	PBS	Cluster R	PMUG01_03015000	6-cysteine protein P41, putative	NA	NA	P41
3	PBS	Cluster R	PMUG01_03015100	ATP-dependent RNA helicase DDX51, putative	NA	NA	DDX51
3	PBS	Cluster R	PMUG01_03015200	protein transport protein Sec24B, putative	NA	NA	SEC24B
3	PBS	Cluster R	PMUG01_03015300	protein CERLI2, putative	NA	NA	MAg-1
3	Rsb, XP-EHH	Cluster R	PmUG01_03021900	conserved Plasmodium protein, unknown function	NA	NA	NA
3	PBS	Cluster Y	PMUG01_03022400	phosphopantothenate--cysteine ligase, putative	phosphopantothenate--cysteine ligase activity	coenzyme A biosynthetic process	PPCS
3	PBS	Cluster Y	PMUG01_03022500	RNA-binding protein, putative	NA	NA	NA
3	PBS	Cluster Y	PMUG01_03022600	protein SDA1, putative	NA	NA	SDA1
3	PBS	Cluster Y	PMUG01_03022700	PDCD2 domain-containing protein, putative	NA	NA	NA
3	PBS	Cluster Y	PMUG01_03022800	conserved protein, unknown function	NA	NA	NA
3	PBS	Cluster Y	PMUG01_03022900	transcription initiation factor IIA subunit 1, putative	NA	NA	NA
3	PBS	Cluster Y	PMUG01_03023000	conserved Plasmodium protein, unknown function	NA	NA	NA
3	PBS	Cluster Y	PMUG01_03023100	cysteine desulfurase, putative	cysteine desulfurase activity	cysteine metabolic process	SufS
3	PBS	Cluster Y	PMUG01_03023200	conserved Plasmodium protein, unknown function	NA	NA	NA
3	PBS	Cluster Y	PMUG01_03023300	eukaryotic translation initiation factor 3 subunit I, putative	NA	NA	EIF3I
3	PBS	Cluster Y	PMUG01_03023400	drug/metabolite transporter DMT2, putative	NA	NA	DMT2
3	PBS	Cluster Y	PMUG01_03023500	conserved Plasmodium membrane protein, unknown function	NA	NA	NA
3	PBS	Cluster Y	PMUG01_03023600	CRAL/TRIO domain-containing protein, putative	NA	NA	NA
3	Rsb, XP-EHH	Cluster R	PmUG01_03025900	cell division control protein CDC50A, putative	NA	cell gliding	CDC50A
3	Rsb	Cluster R	PmUG01_03029300	conserved protein, unknown function	NA	NA	NA
3	Rsb, XP-EHH	Cluster R	PmUG01_03030500	conserved Plasmodium protein, unknown function	NA	NA	NA
4	PBS	Cluster Y	PMUG01_04011500	STP1 protein	NA	NA	NA
4	PBS	Cluster Y	PMUG01_04011700	Plasmodium exported protein, unknown function	NA	NA	NA
4	PBS	Cluster Y	PMUG01_04011800	Plasmodium exported protein, unknown function	NA	NA	NA
4	PBS	Cluster Y	PMUG01_04011900	fam-l protein	NA	NA	NA
4	PBS	Cluster Y	PMUG01_04012100	Plasmodium exported protein, unknown function	NA	NA	NA
4	Rsb	Cluster R	PmUG01_04014100	rRNA methyltransferase, putative	RNA binding;RNA methyltransferase activity;methyltransferase activity	NA	NA
4	Rsb	Cluster R	PmUG01_04016800	Golgi to ER traffic protein 2, putative	NA	NA	GET2
4	Rsb, XP-EHH	Cluster R	PmUG01_04024300	serine-repeat antigen, putative	cysteine-type peptidase activity	NA	NA
4	Rsb, XP-EHH	Cluster R	PmUG01_04026300	cysteine desulfuration protein SufE, putative	NA	cysteine desulfurase activity;enzyme activator activity	SufE
4	PBS	Cluster R	PMUG01_04029800	nucleic acid-binding protein, putative	NA	NA	NA
4	PBS	Cluster R	PMUG01_04029900	early transcribed membrane protein	NA	NA	ETRAMP
4	PBS	Cluster R	PMUG01_04030000	gamete antigen 27/25, putative	NA	NA	NA
4	PBS	Cluster R	PMUG01_04030100	Plasmodium exported protein (PHIST), unknown function	NA	NA	NA
4	PBS	Cluster R	PMUG01_04030200	Plasmodium exported protein, unknown function	NA	NA	NA
4	PBS	Cluster R	PMUG01_04030300	Plasmodium exported protein, unknown function	NA	NA	NA
4	PBS	Cluster R	PMUG01_04030400	Plasmodium exported protein (PHIST), unknown function	NA	NA	NA
4	PBS	Cluster R	PMUG01_04030500	Plasmodium exported protein (PHIST), unknown function	NA	NA	NA
4	PBS	Cluster R	PMUG01_04030600	hypothetical protein	NA	NA	NA
4	PBS, Rsb, XP-EHH	Cluster R	PMUG01_04030700	histidine-rich knob protein homolog KPRPC, putative	NA	NA	NA
4	PBS	Cluster R	PMUG01_04030800	Plasmodium exported protein, unknown function	NA	NA	NA
4	PBS	Cluster R	PMUG01_04030900	Plasmodium exported protein (PHIST), unknown function	NA	NA	NA
4	PBS	Cluster R	PMUG01_04031100	hypothetical protein	NA	NA	NA
5	Rsb, XP-EHH	Cluster R	PmUG01_05019900	HECT-like E3 ubiquitin ligase, putative	ubiquitin-protein transferase activity	cell growth	HEUL
5	PBS	Cluster Y	PMUG01_05032600	rhoptry neck protein 5	NA	NA	RON5
5	PBS	Cluster Y	PMUG01_05032650	respiratory chain complex 3 associated protein 3, putative	NA	NA	NA
5	PBS	Cluster Y	PMUG01_05032700	high mobility group protein B2, putative	NA	NA	HMGB2
5	PBS	Cluster Y	PMUG01_05032800	U4/U6.U5 small nuclear ribonucleoprotein, putative	NA	NA	SNRNP27
5	PBS	Cluster Y	PMUG01_05032900	C3H1-type zinc finger protein CZIF2, putative	NA	NA	CZIF2
5	PBS	Cluster Y	PMUG01_05033000	14-3-3 protein, putative	NA	NA	14-3-3I
5	PBS	Cluster Y	PMUG01_05033100	dynactin subunit 6, putative	NA	NA	NA
5	PBS	Cluster Y	PMUG01_05033200	rRNA-processing protein FCF1, putative	NA	NA	FCF1
5	PBS	Cluster Y	PMUG01_05033300	zinc finger protein, putative	NA	NA	NA
5	PBS	Cluster Y	PMUG01_05033400	BEM46-like protein, putative	lipase activity	lipid metabolic process	PBLP
5	PBS	Cluster Y	PMUG01_05033500	DNA helicase, putative	NA	NA	NA
5	PBS	Cluster Y	PMUG01_05033600	glutamyl-tRNA(Gln) amidotransferase subunit A, putative	NA	NA	GATA
5	PBS	Cluster Y	PMUG01_05033700	PRKR-interacting protein 1, putative	NA	NA	NA
5	PBS	Cluster Y	PMUG01_05033800	DNA helicase MCM9, putative	NA	NA	MCM9
5	PBS	Cluster R	PMUG01_05033900	histone acetyltransferase, putative	NA	NA	NA
5	PBS	Cluster R	PMUG01_05034000	repressor of RNA polymerase III transcription MAF1, putative	RNA polymerase III core binding	negative regulation of transcription by RNA polymerase III	MAF1
5	PBS	Cluster R	PMUG01_05034100	prohibitin-like protein PHBL, putative	NA	regulation of mitochondrial membrane potential	PHBL
5	PBS	Cluster R	PMUG01_05034200	CDGSH iron-sulfur domain-containing protein, putative	NA	NA	NA
5	PBS	Cluster R	PMUG01_05034300	small GTP-binding protein sar1, putative	NA	NA	SAR1
5	PBS	Cluster R	PMUG01_05034400	conserved Plasmodium protein, unknown function	NA	NA	NA
5	PBS	Cluster R	PMUG01_05034500	conserved Plasmodium protein, unknown function	NA	NA	NA
5	PBS	Cluster R	PMUG01_05034600	mRNA-binding protein PUF2, putative	NA	NA	PUF2
5	PBS	Cluster R	PMUG01_05034700	bifunctional dihydrofolate reductase-thymidylate synthase, putative	NA	NA	DHFR-TS
5	PBS	Cluster R	PMUG01_05034800	LETM1-like protein, putative	NA	NA	NA
5	PBS	Cluster R	PMUG01_05034900	conserved Plasmodium protein, unknown function	NA	NA	NA
5	PBS	Cluster R	PMUG01_05035000	memo-like protein	NA	NA	NA
5	PBS	Cluster R	PMUG01_05035100	conserved Plasmodium protein, unknown function	NA	NA	NA
5	PBS	Cluster R	PMUG01_05035200	conserved Plasmodium protein, unknown function	NA	NA	NA
5	PBS	Cluster Y	PMUG01_05041100	tryptophan-rich antigen	NA	NA	NA
5	PBS	Cluster Y	PMUG01_05041200	tryptophan-rich antigen	NA	NA	NA
5	PBS	Cluster Y	PMUG01_05041300	tryptophan-rich antigen	NA	NA	NA
5	PBS	Cluster Y	PMUG01_05041400	tryptophan-rich antigen	NA	NA	NA
5	PBS	Cluster Y	PMUG01_05041600	Plasmodium exported protein, unknown function	NA	NA	NA
5	PBS	Cluster Y	PMUG01_05041700	Plasmodium exported protein, unknown function	NA	NA	NA
5	PBS	Cluster Y	PMUG01_05041800	Plasmodium exported protein, unknown function	NA	NA	NA
5	PBS	Cluster Y	PMUG01_05042000	Plasmodium exported protein, unknown function	NA	NA	NA
5	PBS	Cluster Y	PMUG01_05042100	fam-l protein	NA	NA	NA
6	Rsb	Cluster R	PmUG01_06020100	conserved Plasmodium protein, unknown function	NA	NA	NA
6	Rsb, XP-EHH	Cluster R	PmUG01_06021900	merozoite surface protein 3, putative	NA	NA	NA
6	Rsb, XP-EHH	Cluster R	PmUG01_06022100	merozoite surface protein 3, putative	NA	NA	NA
6	Rsb, XP-EHH	Cluster R	PmUG01_06022300	merozoite surface protein 3, putative	NA	NA	NA
6	Rsb, XP-EHH	Cluster R	PmUG01_06022400	hypothetical protein	NA	NA	NA
6	Rsb, XP-EHH	Cluster R	PmUG01_06022500	merozoite surface protein 3, putative	NA	NA	NA
6	Rsb, XP-EHH	Cluster R	PmUG01_06022700	hypothetical protein	NA	NA	NA
7	Rsb, XP-EHH	Cluster R	PmUG01_07020500	conserved Plasmodium protein, unknown function	transcription coregulator activity	NA	NA
7	Rsb, XP-EHH	Cluster R	PmUG01_07032500	ubiquitin-conjugating enzyme E2, putative	ATP binding;transferase activity	NA	NA
7	PBS	Cluster Y	PMUG01_07020800	GDP-fucose protein O-fucosyltransferase 2, putative	peptide-O-fucosyltransferase activity	cell motility;entry into host;protein O-linked fucosylation	POFUT2
7	PBS	Cluster Y	PMUG01_07020900	apoptosis-related protein, putative	NA	NA	ARP
7	PBS	Cluster Y	PMUG01_07021000	exoribonuclease, putative	NA	NA	NA
7	PBS	Cluster Y	PMUG01_07021100	subpellicular microtubule protein 1, putative	NA	NA	SPM1
7	PBS	Cluster Y	PMUG01_07021200	conserved protein, unknown function	NA	NA	NA
7	PBS	Cluster Y	PMUG01_07021300	FHA domain protein, putative	NA	NA	NA
7	PBS	Cluster Y	PMUG01_07021400	small nuclear ribonucleoprotein Sm D3, putative	NA	NA	NA
7	PBS	Cluster Y	PMUG01_07021500	helicase SKI2W, putative	NA	NA	NA
7	PBS	Cluster Y	PMUG01_07021600	histone-lysine N-methyltransferase SET4, putative	histone-lysine N-methyltransferase activity	histone lysine methylation	SET4
7	PBS	Cluster Y	PMUG01_07021700	exportin-7, putative	NA	protein export from nucleus	NA
7	PBS	Cluster Y	PMUG01_07021800	conserved Plasmodium protein, unknown function	NA	NA	NA
7	PBS	Cluster Y	PMUG01_07021900	conserved protein, unknown function	NA	NA	NA
7	PBS	Cluster Y	PMUG01_07022000	selenide water dikinase, putative	NA	NA	NA
7	PBS	Cluster R	PMUG01_07026500	type II NADH:ubiquinone oxidoreductase, putative	NADH dehydrogenase (ubiquinone) activity	NA	NDH2
7	PBS	Cluster R	PMUG01_07026600	SUMO-conjugating enzyme UBC9, putative	NA	NA	UBC9
7	PBS	Cluster R	PMUG01_07026700	ribonuclease H2 subunit C, putative	NA	NA	NA
7	PBS	Cluster R	PMUG01_07026800	heptatricopeptide repeat-containing protein, putative	NA	NA	NA
7	PBS	Cluster R	PMUG01_07026900	ATP-dependent 6-phosphofructokinase, putative	NA	NA	PFK9
7	PBS	Cluster R	PMUG01_07027000	conserved Plasmodium protein, unknown function	NA	NA	NA
7	PBS	Cluster R	PMUG01_07027100	conserved Plasmodium protein, unknown function	NA	NA	NA
7	PBS	Cluster R	PMUG01_07027200	cytochrome c oxidase subunit ApiCOX30, putative	NA	NA	NA
7	PBS	Cluster R	PMUG01_07027300	glycolipid transfer protein, putative	NA	NA	GLTP
7	PBS	Cluster R	PMUG01_07027400	conserved Plasmodium protein, unknown function	NA	NA	NA
7	PBS	Cluster R	PMUG01_07027500	major facilitator superfamily domain-containing protein, putative	NA	NA	MFS2
7	PBS	Cluster R	PMUG01_07027600	thioredoxin 3, putative	NA	NA	TRX3
7	PBS	Cluster R	PMUG01_07027700	mitochondrial ribonuclease P catalytic subunit, putative	NA	NA	NA
7	PBS	Cluster R	PMUG01_07027800	conserved Plasmodium protein, unknown function	NA	NA	NA
7	PBS	Cluster R	PMUG01_07027900	conserved Plasmodium protein, unknown function	NA	NA	NA
7	PBS	Cluster Y	PMUG01_07028200	RNA-binding protein musashi, putative	NA	NA	HoMu
7	PBS	Cluster Y	PMUG01_07028300	conserved Plasmodium protein, unknown function	NA	NA	NA
7	PBS	Cluster Y	PMUG01_07028400	Zinc finger HIT domain-containing protein 3, putative	NA	NA	ZNHIT3
7	PBS	Cluster Y	PMUG01_07028500	condensin complex subunit 3, putative	NA	cell division	MOP
7	PBS	Cluster Y	PMUG01_07028600	N-glycosylase/DNA lyase, putative	NA	NA	OGG1
7	PBS	Cluster Y	PMUG01_07028700	conserved protein, unknown function	NA	NA	NA
7	PBS	Cluster Y	PMUG01_07028800	conserved protein, unknown function	NA	NA	NA
7	PBS	Cluster Y	PMUG01_07028900	conserved Plasmodium protein, unknown function	NA	NA	NA
7	PBS	Cluster Y	PMUG01_07029000	conserved protein, unknown function	NA	NA	NA
7	PBS	Cluster Y	PMUG01_07029100	pre-mRNA-splicing factor ATP-dependent RNA helicase PRP43, putative	NA	NA	PRP43
7	PBS	Cluster Y	PMUG01_07029200	GPN-loop GTPase, putative	NA	NA	NA
7	PBS	Cluster Y	PMUG01_07029300	conserved Plasmodium protein, unknown function	NA	NA	NA
7	PBS	Cluster Y	PMUG01_07029400	heat shock protein 70, putative	NA	NA	BIP
7	PBS	Cluster Y	PMUG01_07029500	glideosome-associated protein 50, putative	NA	NA	GAP50
7	PBS	Cluster Y	PMUG01_07029600	cytochrome b5-like heme/steroid binding protein, putative	NA	NA	NA
7	PBS	Cluster Y	PMUG01_07029700	50S ribosomal protein L3, apicoplast, putative	NA	NA	NA
7	PBS	Cluster Y	PMUG01_07029800	eukaryotic translation initiation factor 3 subunit F, putative	NA	NA	EIF3F
7	PBS	Cluster Y	PMUG01_07029900	conserved Plasmodium protein, unknown function	NA	NA	NA
7	Rsb, XP-EHH	Cluster R	PmUG01_07045500	conserved Plasmodium protein, unknown function	NA	NA	NA
9	Rsb, XP-EHH	Cluster R	PmUG01_09035800	steryl ester hydrolase, putative	lipid metabolic process	NA	NA
7	PBS	Cluster R	PMUG01_07047600	Plasmodium exported protein, unknown function	NA	NA	NA
7	PBS	Cluster R	PMUG01_07047700	cytoadherence linked asexual protein, putative	NA	NA	NA
7	PBS	Cluster R	PMUG01_07047800	hypothetical protein	NA	NA	NA
7	PBS	Cluster R	PMUG01_07047900	early transcribed membrane protein	NA	NA	ETRAMP
7	PBS	Cluster R	PMUG01_07048000	Plasmodium exported protein (hyp11), unknown function	NA	NA	NA
7	PBS	Cluster R	PMUG01_07048100	Plasmodium exported protein (PHIST), unknown function	NA	NA	NA
7	PBS	Cluster R	PMUG01_07048200	Plasmodium exported protein, unknown function	NA	NA	NA
7	PBS	Cluster R	PMUG01_07048300	Plasmodium exported protein, unknown function	NA	NA	NA
7	PBS	Cluster R	PMUG01_07048400	PIR protein	NA	NA	NA
7	PBS	Cluster R	PMUG01_07049000	Plasmodium exported protein, unknown function	NA	NA	NA
7	PBS	Cluster R	PMUG01_07049100	fam-m protein	NA	NA	NA
7	PBS	Cluster R	PMUG01_07049200	Plasmodium exported protein, unknown function	NA	NA	NA
7	PBS	Cluster R	PMUG01_07049300	fam-l protein	NA	NA	NA
9	PBS	Cluster Y	PMUG01_09022900	GTP-binding protein, putative	NA	NA	NA
9	PBS	Cluster Y	PMUG01_09023000	conserved Plasmodium protein, unknown function	NA	NA	NA
9	PBS	Cluster Y	PMUG01_09023100	glyoxalase I, putative	NA	NA	GLO1
9	PBS	Cluster Y	PMUG01_09023200	conserved Plasmodium protein, unknown function	NA	NA	NA
9	PBS	Cluster Y	PMUG01_09023300	mitogen-activated protein kinase 2, putative	NA	NA	MAPK2
9	PBS	Cluster Y	PMUG01_09023400	dynein light chain Tctex-type, putative	NA	NA	NA
9	PBS	Cluster Y	PMUG01_09023500	rhomboid protease ROM1, putative	NA	NA	ROM1
9	PBS	Cluster Y	PMUG01_09023600	GTPase-activating protein, putative	NA	NA	NA
9	PBS	Cluster Y	PMUG01_09023700	RAP protein, putative	NA	NA	NA
9	PBS	Cluster Y	PMUG01_09023800	conserved Plasmodium protein, unknown function	NA	NA	NA
9	PBS	Cluster Y	PMUG01_09023900	conserved Plasmodium protein, unknown function	NA	NA	NA
9	PBS	Cluster Y	PMUG01_09024000	cyclin-dependent-like kinase CLK3, putative	NA	NA	CLK3
9	PBS	Cluster Y	PMUG01_09024100	glycerol-3-phosphate dehydrogenase, putative	NA	NA	NA
9	PBS	Cluster Y	PMUG01_09024200	filamin domain-containing protein, putative	NA	NA	NA
9	PBS	Cluster Y	PMUG01_09024300	conserved protein, unknown function	NA	NA	NA
9	PBS	Cluster Y	PMUG01_09024400	conserved protein, unknown function	NA	NA	NA
9	PBS	Cluster Y	PMUG01_09024500	SET domain-containing protein 7, putative	histone methyltransferase activity (H3-K4 specific);histone methyltransferase activity (H3-K9 specific)	histone H3-K4 methylation;histone H3-K9 methylation	SET7
9	PBS	Cluster Y	PMUG01_09024600	vivapain-2, putative	NA	NA	NA
9	PBS	Cluster Y	PMUG01_09024700	vivapain-3, putative	NA	NA	NA
10	Rsb	Cluster R	PmUG01_10038200	conserved Plasmodium protein, unknown function	NA	NA	NA
11	PBS, Rsb, XP-EHH	Cluster R	PMUG01_11015300	PIR protein	NA	NA	NA
11	Rsb, XP-EHH	Cluster R	PmUG01_11050900	leucine-rich repeat protein	protein binding	NA	LRR6
9	PBS	Cluster Y	PMUG01_09045300	conserved Plasmodium protein, unknown function	NA	NA	NA
9	PBS	Cluster Y	PMUG01_09045400	conserved Plasmodium protein, unknown function	NA	NA	NA
9	PBS	Cluster Y	PMUG01_09045500	asparagine-rich merozoite protein ARMA, putative	NA	NA	NA
9	PBS	Cluster Y	PMUG01_09045600	tudor staphylococcal nuclease, putative	NA	NA	NA
9	PBS	Cluster Y	PMUG01_09045700	signal recognition particle subunit SRP72, putative	NA	NA	SRP72
9	PBS	Cluster Y	PMUG01_09045800	casein kinase 1, putative	NA	NA	CK1
9	PBS	Cluster Y	PMUG01_09045900	modulator of ring stage translation MRST, putative	NA	NA	NA
9	PBS	Cluster Y	PMUG01_09046000	armadillo-interacting protein AIP, putative	NA	NA	AIP
9	PBS	Cluster Y	PMUG01_09046100	DnaJ protein, putative	NA	NA	NA
9	PBS	Cluster Y	PMUG01_09046200	subtilisin-like protease 2, putative	NA	NA	SUB2
9	PBS	Cluster Y	PMUG01_09046400	ribosomal protein S9, mitochondrial, putative	NA	NA	NA
9	PBS	Cluster Y	PMUG01_09046500	apical exonemal protein, putative	NA	NA	AEP
9	PBS	Cluster Y	PMUG01_09046600	conserved Plasmodium protein, unknown function	NA	NA	NA
9	PBS	Cluster Y	PMUG01_09046700	CLPTM1 domain-containing protein, putative	NA	NA	NA
9	PBS	Cluster Y	PMUG01_09046800	regulator of chromosome condensation, putative	NA	NA	NA
9	PBS	Cluster Y	PMUG01_09046900	ribosomal protein S14, apicoplast, putative	NA	NA	NA
9	PBS	Cluster Y	PMUG01_09047000	conserved Plasmodium protein, unknown function	NA	NA	NA
9	PBS	Cluster Y	PMUG01_09047100	calcium-binding protein, putative	NA	NA	NA
9	PBS	Cluster Y	PMUG01_09047200	sporozoite surface protein essential for liver stage development, putative	NA	cell maturation	SPELD
9	PBS	Cluster Y	PMUG01_09047300	conserved Plasmodium protein, unknown function	NA	NA	NA
9	PBS	Cluster Y	PMUG01_09047400	conserved Plasmodium protein, unknown function	NA	NA	NA
9	PBS	Cluster Y	PMUG01_09052000	conserved Plasmodium protein, unknown function	NA	NA	NA
9	PBS	Cluster Y	PMUG01_09052100	alpha/beta hydrolase, putative	NA	NA	NA
9	PBS	Cluster Y	PMUG01_09052200	AP2 domain transcription factor AP2-O, putative	NA	NA	AP2-O
9	PBS	Cluster Y	PMUG01_09052300	DnaJ protein, putative	NA	NA	NA
9	PBS	Cluster Y	PMUG01_09052400	DNA-directed RNA polymerases I and III subunit RPAC1, putative	NA	NA	RPC40
9	PBS	Cluster Y	PMUG01_09052500	translation initiation factor eIF-1A, putative	NA	NA	NA
9	PBS	Cluster Y	PMUG01_09052600	regulator of chromosome condensation, putative	NA	NA	NA
9	PBS	Cluster Y	PMUG01_09052700	conserved Plasmodium protein, unknown function	NA	NA	NA
9	PBS	Cluster Y	PMUG01_09052800	conserved Plasmodium protein, unknown function	NA	NA	NA
9	PBS	Cluster Y	PMUG01_09052900	oocyst capsule protein Cap93, putative	NA	NA	CAP93
9	PBS	Cluster Y	PMUG01_09053000	ATP-dependent (S)-NAD(P)H-hydrate dehydratase, putative	NA	NA	NA
9	PBS	Cluster Y	PMUG01_09053100	40S ribosomal protein S21, putative	NA	NA	RPS21
9	PBS	Cluster Y	PMUG01_09053200	mitochondrial large subunit ribosomal protein, putative	NA	NA	NA
9	PBS	Cluster Y	PMUG01_09053300	conserved Plasmodium protein, unknown function	NA	NA	NA
9	PBS	Cluster Y	PMUG01_09053400	60S ribosomal protein L41, putative	NA	NA	RPL41
9	PBS	Cluster Y	PMUG01_09053500	conserved Plasmodium protein, unknown function	NA	NA	NA
9	PBS	Cluster R	PMUG01_09056700	membrane associated erythrocyte binding-like protein, putative	NA	NA	MAEBL
9	PBS	Cluster R	PMUG01_09056800	peroxisome assembly protein 22, putative	NA	NA	PEX22
9	PBS	Cluster R	PMUG01_09056900	serine/threonine protein kinase, putative	NA	NA	NA
9	PBS	Cluster R	PMUG01_09057000	tryptophan-rich protein	NA	NA	NA
9	PBS	Cluster R	PMUG01_09057100	tryptophan-rich antigen	NA	NA	NA
9	PBS	Cluster R	PMUG01_09057200	Plasmodium exported protein, unknown function	NA	NA	NA
11	Rsb, XP-EHH	Cluster R	PmUG01_11051000	eukaryotic translation initiation factor 3 subunit L, putative	translation initiation factor activity	NA	EIF3L
10	PBS	Cluster R	PMUG01_10046000	conserved protein, unknown function	NA	NA	NA
10	PBS	Cluster R	PMUG01_10046100	methionine--tRNA ligase, putative	NA	NA	MRScyt
10	PBS	Cluster R	PMUG01_10046200	U2 snRNA/tRNA pseudouridine synthase, putative	pseudouridine synthase activity	mRNA pseudouridine synthesis;snRNA pseudouridine synthesis	NA
10	PBS	Cluster R	PMUG01_10046300	hypothetical protein	NA	NA	NA
10	PBS	Cluster R	PMUG01_10046400	hypothetical protein	NA	NA	NA
10	PBS	Cluster R	PMUG01_10046500	hypothetical protein	NA	NA	NA
10	PBS	Cluster R	PMUG01_10046600	hypothetical protein	NA	NA	NA
10	PBS	Cluster R	PMUG01_10046700	merozoite surface protein, putative	NA	NA	NA
12	Rsb, XP-EHH	Cluster R	PmUG01_12012900	GTP-binding protein, putative	GTP binding	NA	NA
10	PBS	Cluster R	PMUG01_10046800	hypothetical protein	NA	NA	NA
10	PBS	Cluster R	PMUG01_10046900	liver stage antigen 1, putative	NA	NA	NA
10	PBS	Cluster R	PMUG01_10047100	hypothetical protein	NA	NA	NA
10	PBS	Cluster R	PMUG01_10047200	hypothetical protein	NA	NA	NA
10	PBS	Cluster R	PMUG01_10047300	conserved Plasmodium protein, unknown function	NA	NA	NA
10	PBS	Cluster R	PMUG01_10047400	conserved protein, unknown function	NA	NA	NA
10	PBS	Cluster R	PMUG01_10047500	phosducin-like protein 2, putative	NA	NA	PhLP2
10	PBS	Cluster R	PMUG01_10047600	acetyl-CoA transporter 1, putative	NA	NA	AT1
10	PBS	Cluster R	PMUG01_10047700	conserved Plasmodium protein, unknown function	NA	NA	NA
10	PBS	Cluster Y	PMUG01_10049600	Plasmodium exported protein, unknown function	NA	NA	NA
10	PBS	Cluster Y	PMUG01_10049700	STP1 protein	NA	NA	NA
10	PBS	Cluster Y	PMUG01_10049900	Plasmodium exported protein, unknown function	NA	NA	NA
11	PBS	Cluster R	PMUG01_11015000	Plasmodium exported protein, unknown function	NA	NA	NA
11	PBS	Cluster R	PMUG01_11015100	Plasmodium exported protein, unknown function	NA	NA	NA
11	PBS	Cluster R	PMUG01_11015200	hypothetical protein	NA	NA	NA
12	Rsb, XP-EHH	Cluster R	PmUG01_12059100	conserved Plasmodium protein, unknown function	NA	NA	NA
11	PBS	Cluster Y	PMUG01_11023200	conserved Plasmodium protein, unknown function	NA	NA	NA
11	PBS	Cluster Y	PMUG01_11023300	conserved Plasmodium protein, unknown function	NA	NA	NA
11	PBS	Cluster Y	PMUG01_11023400	conserved Plasmodium protein, unknown function	NA	NA	NA
11	PBS	Cluster Y	PMUG01_11023500	conserved protein, unknown function	NA	NA	NA
11	PBS	Cluster Y	PMUG01_11023600	3'-5' exonuclease, putative	NA	NA	NA
11	PBS	Cluster Y	PMUG01_11023700	calpain, putative	NA	NA	NA
11	PBS	Cluster Y	PMUG01_11023800	transmembrane and coiled-coil domain-containing protein 1, putative	NA	NA	TMCO1
11	PBS	Cluster Y	PMUG01_11023900	RuvB-like helicase 3, putative	ATP hydrolysis activity	NA	RUVB3
11	PBS	Cluster Y	PMUG01_11024000	14-3-3 protein, putative	NA	NA	NA
11	PBS	Cluster Y	PMUG01_11024100	cytochrome c oxidase subunit ApiCOX24, putative	NA	NA	NA
11	PBS	Cluster Y	PMUG01_11024200	proliferating cell nuclear antigen 1, putative	NA	NA	PCNA1
11	PBS	Cluster Y	PMUG01_11024300	glideosome-associated connector, putative	actin filament binding	cell gliding	GAC
11	PBS	Cluster Y	PMUG01_11024400	cytochrome c oxidase subunit 2A, putative	NA	NA	COX2A
11	PBS	Cluster Y	PMUG01_11024500	Fe-S assembly protein IscX, putative	NA	NA	YfhJ
11	PBS	Cluster Y	PMUG01_11024600	PH domain-containing protein, putative	NA	NA	NA
11	PBS	Cluster Y	PMUG01_11024700	actin-depolymerizing factor 2, putative	NA	NA	ADF2
11	PBS	Cluster Y	PMUG01_11024800	conserved Plasmodium protein, unknown function	NA	NA	NA
11	PBS	Cluster Y	PMUG01_11024900	conserved Plasmodium protein, unknown function	NA	NA	NA
11	PBS	Cluster Y	PMUG01_11025000	protein transport protein Sec24A, putative	NA	NA	SEC24A
13	Rsb, XP-EHH	Cluster R	PmUG01_13034400	vacuolar ER assembly factor VMA12, putative	vacuolar proton-transporting V-type ATPase complex assembly	NA	NA
13	Rsb, XP-EHH	Cluster R	PmUG01_13039000	YTH domain-containing protein 1, putative	RNA binding;metal ion binding	N6-methyladenosine-containing RNA binding	YTH1
13	Rsb	Cluster R	PmUG01_13043700	ubiquitin carboxyl-terminal hydrolase, putative	thiol-dependent deubiquitinase	NA	NA
12	PBS	Cluster Y	PMUG01_12011200	Plasmodium exported protein, unknown function	NA	NA	NA
12	PBS	Cluster Y	PMUG01_12011500	Plasmodium exported protein (PHIST), unknown function	NA	NA	NA
12	PBS	Cluster Y	PMUG01_12011600	Plasmodium exported protein (PHIST), unknown function	NA	NA	NA
12	PBS	Cluster Y	PMUG01_12011700	Plasmodium exported protein, unknown function	NA	NA	NA
12	PBS	Cluster Y	PMUG01_12011800	membrane associated histidine-rich protein 2, putative	NA	NA	MAHRP2
12	PBS	Cluster Y	PMUG01_12011900	tryptophan-rich protein	NA	NA	NA
12	PBS	Cluster Y	PMUG01_12012000	Plasmodium exported protein, unknown function	NA	NA	NA
12	PBS	Cluster Y	PMUG01_12012100	vacuolar fusion protein MON1, putative	guanyl-nucleotide exchange factor activity;phosphatidylinositol-3-phosphate binding;phosphatidylinositol-5-phosphate binding;phosphatidylserine binding	positive regulation of GTPase activity	MON1
12	PBS	Cluster Y	PMUG01_12012200	intron-binding protein aquarius, putative	RNA binding	NA	AQR
12	PBS	Cluster Y	PMUG01_12012300	protein kinase, putative	NA	NA	NA
14	Rsb	Cluster R	PmUG01_14071500	conserved Plasmodium protein, unknown function	NA	NA	NA
7	Rsb	Cluster Y	PmUG01_07020500	conserved Plasmodium protein, unknown function	transcription coregulator activity	NA	NA
12	PBS	Cluster Y	PMUG01_12059800	conserved Plasmodium protein, unknown function	NA	NA	NA
12	PBS	Cluster Y	PMUG01_12059900	signal peptide peptidase, putative	NA	NA	SPP
12	PBS	Cluster Y	PMUG01_12060000	conserved protein, unknown function	NA	NA	NA
12	PBS	Cluster Y	PMUG01_12060100	V-type H(+)-translocating pyrophosphatase, putative	NA	NA	VP1
12	PBS	Cluster Y	PMUG01_12060200	conserved Plasmodium protein, unknown function	NA	NA	NA
12	PBS	Cluster Y	PMUG01_12060300	ribosomal protein L28, mitochondrial, putative	NA	NA	NA
12	PBS	Cluster Y	PMUG01_12060400	STAG domain-containing protein, putative	NA	NA	NA
12	PBS	Cluster Y	PMUG01_12060500	conserved Plasmodium protein, unknown function	NA	NA	NA
12	PBS	Cluster Y	PMUG01_12060600	conserved Plasmodium protein, unknown function	NA	NA	NA
12	PBS	Cluster Y	PMUG01_12060700	conserved Plasmodium protein, unknown function	NA	NA	NA
12	PBS	Cluster Y	PMUG01_12060800	serine hydroxymethyltransferase, putative	NA	NA	SHMT
12	PBS	Cluster Y	PMUG01_12060900	AP2 domain transcription factor AP2-HC, putative	sequence-specific DNA binding	NA	ApiAP2
12	PBS	Cluster Y	PMUG01_12061000	polyprenol reductase, putative	polyprenol reductase activity	dolichol metabolic process	PPRD
12	PBS	Cluster Y	PMUG01_12061100	LCCL domain-containing protein, putative	NA	NA	CCp2
9	Rsb, XP-EHH	Cluster Y	PmUG01_09029800	DDRGK domain-containing protein, putative	protein binding	NA	NA
12	PBS	Cluster R	PMUG01_12073500	poly(A)-specific ribonuclease PARN, putative	NA	NA	PARN
12	PBS	Cluster R	PMUG01_12073600	WD repeat-containing protein, putative	NA	NA	WLP1
12	PBS	Cluster R	PMUG01_12073700	U6 snRNA-associated Sm-like protein LSm5, putative	NA	NA	LSM5
12	PBS	Cluster R	PMUG01_12073800	heptatricopeptide repeat-containing protein, putative	NA	NA	NA
12	PBS	Cluster R	PMUG01_12073900	apicomplexan kinetochore protein 9, putative	NA	NA	AKIT9
12	PBS	Cluster R	PMUG01_12074000	serine/threonine protein kinase, putative	NA	NA	SRPK2
12	PBS	Cluster R	PMUG01_12074100	Sec7 domain-containing protein ARFGEF, putative	NA	NA	ARFGEF
12	PBS	Cluster R	PMUG01_12074200	conserved Plasmodium protein, unknown function	NA	NA	NA
12	PBS	Cluster R	PMUG01_12074300	conserved Plasmodium protein, unknown function	NA	NA	NA
12	PBS	Cluster R	PMUG01_12074400	TRAP-like protein, putative	NA	NA	TREP
12	PBS	Cluster R	PMUG01_12074500	geranylgeranyl transferase type-2 subunit alpha, putative	Rab geranylgeranyltransferase activity	protein geranylgeranylation	NA
12	PBS	Cluster R	PMUG01_12074600	protein KIC9, putative	NA	NA	NA
12	PBS	Cluster R	PMUG01_12074700	tRNA import protein tRIP, putative	NA	NA	tRIP
12	PBS	Cluster R	PMUG01_12074800	GTP-binding protein YihA2, putative	GTPase activity;mitochondrial ribosome binding	NA	NA
12	PBS	Cluster R	PMUG01_12074900	replication factor A protein 3, putative	NA	NA	NA
12	PBS	Cluster R	PMUG01_12075000	ADP-ribosylation factor, putative	NA	NA	NA
12	PBS	Cluster R	PMUG01_12075100	RNA polymerase II transcription factor B subunit 5, putative	NA	NA	NA
12	PBS	Cluster R	PMUG01_12075200	vacuolar protein sorting-associated protein 60, putative	NA	NA	VPS60
12	PBS	Cluster R	PMUG01_12075300	mitochondrial inner membrane protease ATP23, putative	NA	mitochondrial protein processing;mitochondrial proton-transporting ATP synthase complex assembly	ATP23
12	PBS	Cluster R	PMUG01_12075400	acid cluster protein 33 homologue, putative	NA	NA	NA
9	Rsb, XP-EHH	Cluster Y	PmUG01_09042600	apical membrane antigen 1	NA	pathogenesis	AMA1
10	Rsb, XP-EHH	Cluster Y	PmUG01_10046700	merozoite surface protein, putative	NA	NA	NA
11	Rsb, XP-EHH	Cluster Y	PmUG01_11026100	quinoxaline resistance protein QRP1, putative	NA	NA	NA
12	Rsb	Cluster Y	PmUG01_12072700	1-acyl-sn-glycerol-3-phosphate acyltransferase, putative	acyltransferase activity	NA	NA
14	PBS	Cluster Y	PMUG01_14043700	RNA-binding protein, putative	NA	NA	NA
14	PBS	Cluster Y	PMUG01_14043800	karyopherin alpha, putative	NA	NA	NA
14	PBS	Cluster Y	PMUG01_14043900	sporozoite surface protein 3, putative	NA	cell gliding	SSP3
14	PBS	Cluster Y	PMUG01_14044000	serine protease HTRA2, putative	NA	NA	HTRA2
14	PBS	Cluster Y	PMUG01_14044100	GTP-binding protein YihA3, putative	GTPase activity;ribosome binding	NA	NA
14	PBS	Cluster Y	PMUG01_14044200	proteasome activator complex subunit 4, putative	NA	NA	NA
14	PBS	Cluster Y	PMUG01_14044300	conserved protein, unknown function	NA	NA	NA
14	PBS	Cluster Y	PMUG01_14044400	RNA-binding protein, putative	NA	NA	NA
14	PBS	Cluster Y	PMUG01_14044500	conserved Plasmodium protein, unknown function	NA	NA	NA
14	PBS	Cluster Y	PMUG01_14044600	conserved Plasmodium protein, unknown function	NA	NA	NA
14	PBS	Cluster Y	PMUG01_14044700	protein MAP1, putative	NA	NA	NA
14	PBS	Cluster Y	PMUG01_14044800	histone-arginine methyltransferase CARM1, putative	histone methyltransferase activity	histone methylation	CARM1
13	Rsb, XP-EHH	Cluster Y	PmUG01_13011300	conserved Plasmodium protein, unknown function	NA	NA	NA
References for the supplementary
1. Amegashie EA, Amenga-Etego L, Adobor C, Ogoti P, Mbogo K, Amambua-Ngwa A, et al. Population genetic analysis of the Plasmodium falciparum circumsporozoite protein in two distinct ecological regions in Ghana. Malar J. 2020;19: 437.
2. Meisner J, Albrechtsen A. Inferring Population Structure and Admixture Proportions in Low-Depth NGS Data. Genetics. 2018;210: 719–731.
3. Jackson DA. Stopping Rules in Principal Components Analysis: A Comparison of Heuristical and Statistical Approaches. Ecology. 1993;74: 2204–2214.
4. Rosenthal R, Cooper H, Hedges L. Parametric measures of effect size. Handb Res Synth. 1994;621: 231–244.
5. Fiel Peres F. Effect sizes for nonparametric tests. Biochem Medica. 2026;36: 5–16.
